# Supplementary material for: Phenyl naphthalene-2-sulfonate
Source: Acta Crystallogr Sect E Struct Rep Online. 2008 Nov 8;64(Pt 12):o2304. doi: 10.1107/S1600536808035824 (PMC2959821; doi:10.1107/S1600536808035824)
Supplement: Supplementary file 1 [file e-64-o2304-sup1.cif]

##############################################################################
###                                                                        ###
###        Electronic paper (Acta Crystallographica Section E)             ###
###                                                                        ###
##############################################################################
#                                                                            #
# This CIF contains the data in a paper accepted for publication in Acta     #
# Crystallographica Section E. It conforms to the requirements of Notes      #
# for Authors for Section E, and has been peer reviewed under the auspices   #
# of the IUCr Commission on Journals.                                        #
#                                                                            #
# Full details of the Crystallographic Information File format               #
# are given in the paper "The Crystallographic Information File (CIF):       #
# a New Standard Archive File for Crystallography" by S. R. Hall, F. H.      #
# Allen and I. D. Brown [Acta Cryst. (1991), A47, 655-685].                  #
#                                                                            #
# The current version of the core CIF dictionary is obtainable from          #
# ftp://ftp.iucr.org/pub/cif_core.dic. The current version number is 2.4.    #
#                                                                            #
# Software is freely available for graphical display of the structure(s) in  #
# this CIF.  For information consult the CIF home page http://www.iucr.org/  #
# cif/home.html                                                              #
#                                                                            #
# This file may be used for bona fide research purposes within the           #
# scientific community so long as proper attribution is given to the journal # 
# article from which it was obtained.                                        #
#                                                                            #
##############################################################################
                                             
data_global
_audit_creation_method     SHELXL97
_journal_date_recd_electronic     2008-10-24
_journal_date_accepted     2008-10-31
_journal_name_full     'Acta Crystallographica, Section E'
_journal_year     2008
_journal_volume     64
_journal_issue     12
_journal_page_first     o2304
_journal_page_last     o2304
_journal_paper_category     QO
_journal_coeditor_code     IS2352
_publ_contact_author_name     'V.Manivannan'
_publ_contact_author_address
;
Department of Physics
Presidency College
Chennai 600 005
India
;
_publ_contact_author_email     manivan_1999@yahoo.com
_publ_contact_author_fax     ?
_publ_contact_author_phone     '04426187785'
_publ_section_title
;
Phenyl naphthalene-2-sulfonate
;
loop_
    _publ_author_name
    _publ_author_address
    'Jasmine P. Vennila'
;
Department of Physics
Panimalar Institute of Technology
Chennai 600 095
India
;
    'Helen P. Kavitha'
;
Department of Chemistry
SRM University
Ramapuram
Chennai 600 089
India
;
    'D. John Thiruvadigal'
;
Department of Physics
SRM University
Kattankulathur Campus
Chennai 603 203
India
;
    'V. Manivannan'
;
Department of Physics
Presidency College
Chennai 600 005
India
;
data_I
_audit_creation_method     SHELXL-97
_chemical_name_systematic
;
Phenyl naphthalene-2-sulfonate
;
_chemical_name_common     ?
_chemical_formula_moiety     'C16 H12 O3 S'
_chemical_formula_sum     'C16 H12 O3 S'
_chemical_formula_iupac     'C16 H12 O3 S'
_chemical_formula_weight     284.32
_chemical_melting_point     ?
_symmetry_cell_setting     Orthorhombic
_symmetry_space_group_name_H-M     'P 21 21 21'
_symmetry_space_group_name_Hall     'P 2ac 2ab'
loop_
    _symmetry_equiv_pos_as_xyz
    'x, y, z'
    '-x+1/2, -y, z+1/2'
    '-x, y+1/2, -z+1/2'
    'x+1/2, -y+1/2, -z'
_cell_length_a     6.1525(2)
_cell_length_b     12.7466(7)
_cell_length_c     17.3414(10)
_cell_angle_alpha     90.00
_cell_angle_beta     90.00
_cell_angle_gamma     90.00
_cell_volume     1359.97(12)
_cell_formula_units_Z     4
_cell_measurement_reflns_used     4818
_cell_measurement_theta_min     2.21
_cell_measurement_theta_max     25.37
_cell_measurement_temperature     295(2)
_exptl_crystal_description     tablet
_exptl_crystal_colour     colourless
_exptl_crystal_size_max     0.25
_exptl_crystal_size_mid     0.18
_exptl_crystal_size_min     0.16
_exptl_crystal_density_diffrn     1.389
_exptl_crystal_density_meas     ?
_exptl_crystal_density_method     'not measured'
_exptl_crystal_F_000     592
_exptl_absorpt_coefficient_mu     0.241
_exptl_absorpt_correction_type     multi-scan
_exptl_absorpt_process_details     '(<i>SADABS</i>; Sheldrick, 1996)'
_exptl_absorpt_correction_T_min     0.9421
_exptl_absorpt_correction_T_max     0.9624
_exptl_special_details
;
;
_diffrn_ambient_temperature     295(2)
_diffrn_radiation_type     MoK\a
_diffrn_radiation_wavelength     0.71073
_diffrn_radiation_source     'fine-focus sealed tube'
_diffrn_radiation_monochromator     graphite
_diffrn_measurement_device_type     'Bruker Kappa APEXII'
_diffrn_measurement_method     '\w and \f'
_diffrn_detector_area_resol_mean     ?
_diffrn_reflns_number     11868
_diffrn_reflns_av_R_equivalents     0.0265
_diffrn_reflns_av_sigmaI/netI     0.0458
_diffrn_reflns_theta_min     2.35
_diffrn_reflns_theta_max     34.89
_diffrn_reflns_theta_full     25.00
_diffrn_measured_fraction_theta_max     0.921
_diffrn_measured_fraction_theta_full     0.998
_diffrn_reflns_limit_h_min     -9
_diffrn_reflns_limit_h_max     5
_diffrn_reflns_limit_k_min     -19
_diffrn_reflns_limit_k_max     18
_diffrn_reflns_limit_l_min     -25
_diffrn_reflns_limit_l_max     27
_diffrn_standards_number     0
_diffrn_standards_interval_count     ?
_diffrn_standards_interval_time     0
_diffrn_standards_decay_%     0
_refine_special_details
;
;
_reflns_number_total     5093
_reflns_number_gt     3412
_reflns_threshold_expression     I>2\s(I)
_refine_ls_structure_factor_coef     Fsqd
_refine_ls_matrix_type     full
_refine_ls_R_factor_all     0.0814
_refine_ls_R_factor_gt     0.0439
_refine_ls_wR_factor_gt     0.0915
_refine_ls_wR_factor_ref     0.1060
_refine_ls_goodness_of_fit_ref     1.009
_refine_ls_restrained_S_all     1.009
_refine_ls_number_reflns     5093
_refine_ls_number_parameters     181
_refine_ls_number_restraints     0
_refine_ls_hydrogen_treatment     constr
_refine_ls_weighting_scheme     calc
_refine_ls_weighting_details
         'calc w=1/[\s^2^(Fo^2^)+(0.0476P)^2^+0.0596P] where P=(Fo^2^+2Fc^2^)/3'
_atom_sites_solution_hydrogens     geom
_atom_sites_solution_primary     direct
_atom_sites_solution_secondary     difmap
_refine_ls_shift/su_max     0.000
_refine_ls_shift/su_mean     0.000
_refine_diff_density_max     0.264
_refine_diff_density_min     -0.310
_refine_ls_extinction_method     none
_refine_ls_extinction_coef     ?
_refine_ls_abs_structure_details     'Flack (1983), 1993 Friedel pairs'
_refine_ls_abs_structure_Flack     -0.03(7)
loop_
    _atom_type_symbol
    _atom_type_description
    _atom_type_scat_dispersion_real
    _atom_type_scat_dispersion_imag
    _atom_type_scat_source
    'C' 'C' 0.0033 0.0016
                         'International Tables Vol C Tables 4.2.6.8 and 6.1.1.4'
    'H' 'H' 0.0000 0.0000
                         'International Tables Vol C Tables 4.2.6.8 and 6.1.1.4'
    'O' 'O' 0.0106 0.0060
                         'International Tables Vol C Tables 4.2.6.8 and 6.1.1.4'
    'S' 'S' 0.1246 0.1234
                         'International Tables Vol C Tables 4.2.6.8 and 6.1.1.4'
_computing_data_collection     'APEX2 (Bruker, 2004)'
_computing_cell_refinement     'APEX2 (Bruker, 2004) and SAINT (Bruker, 2004)'
_computing_data_reduction     'SAINT (Bruker, 2004)'
_computing_structure_solution     'SHELXS97 (Sheldrick, 2008)'
_computing_structure_refinement     'SHELXL97 (Sheldrick, 2008)'
_computing_molecular_graphics     'PLATON (Spek, 2003)'
_computing_publication_material     'SHELXL97 (Sheldrick, 2008)'
loop_
    _atom_site_type_symbol
    _atom_site_label
    _atom_site_fract_x
    _atom_site_fract_y
    _atom_site_fract_z
    _atom_site_U_iso_or_equiv
    _atom_site_adp_type
    _atom_site_calc_flag
    _atom_site_refinement_flags
    _atom_site_occupancy
    _atom_site_disorder_assembly
    _atom_site_disorder_group
    S S1 0.68361(7) 0.89579(3) 0.10630(3) 0.03997(11) Uani d . 1 . .
    O O1 0.8255(2) 0.88973(9) 0.18279(6) 0.0403(3) Uani d . 1 . .
    O O2 0.4945(2) 0.95689(12) 0.12058(8) 0.0527(4) Uani d . 1 . .
    O O3 0.6661(3) 0.78918(10) 0.08397(9) 0.0646(4) Uani d . 1 . .
    C C1 0.8523(3) 0.98154(12) 0.22766(9) 0.0332(3) Uani d . 1 . .
    C C2 1.0472(3) 1.03331(16) 0.22378(11) 0.0438(4) Uani d . 1 . .
    H H2 1.1557 1.0114 0.1901 0.053 Uiso calc R 1 . .
    C C3 1.0781(3) 1.11934(17) 0.27152(13) 0.0537(5) Uani d . 1 . .
    H H3 1.2089 1.1558 0.2701 0.064 Uiso calc R 1 . .
    C C4 0.9168(3) 1.15065(16) 0.32060(12) 0.0513(5) Uani d . 1 . .
    H H4 0.9389 1.2084 0.3524 0.062 Uiso calc R 1 . .
    C C5 0.7234(3) 1.09789(16) 0.32342(10) 0.0497(5) Uani d . 1 . .
    H H5 0.6144 1.1203 0.3567 0.060 Uiso calc R 1 . .
    C C6 0.6895(3) 1.01146(14) 0.27702(10) 0.0422(4) Uani d . 1 . .
    H H6 0.5594 0.9744 0.2792 0.051 Uiso calc R 1 . .
    C C7 0.8516(3) 0.96307(12) 0.04171(9) 0.0334(3) Uani d . 1 . .
    C C8 0.7855(3) 1.05729(12) 0.01241(9) 0.0355(4) Uani d . 1 . .
    H H8 0.6522 1.0855 0.0269 0.043 Uiso calc R 1 . .
    C C9 0.9203(3) 1.11168(13) -0.03991(10) 0.0380(4) Uani d . 1 . .
    C C10 0.8568(4) 1.20865(14) -0.07297(12) 0.0522(5) Uani d . 1 . .
    H H10 0.7231 1.2379 -0.0601 0.063 Uiso calc R 1 . .
    C C11 0.9892(5) 1.25888(17) -0.12299(12) 0.0652(6) Uani d . 1 . .
    H H11 0.9458 1.3223 -0.1446 0.078 Uiso calc R 1 . .
    C C12 1.1911(5) 1.2161(2) -0.14254(12) 0.0709(7) Uani d . 1 . .
    H H12 1.2808 1.2516 -0.1769 0.085 Uiso calc R 1 . .
    C C13 1.2580(3) 1.12340(18) -0.11191(12) 0.0569(5) Uani d . 1 . .
    H H13 1.3933 1.0963 -0.1251 0.068 Uiso calc R 1 . .
    C C14 1.1230(3) 1.06801(14) -0.06014(10) 0.0405(4) Uani d . 1 . .
    C C15 1.1837(3) 0.96940(15) -0.02884(10) 0.0439(4) Uani d . 1 . .
    H H15 1.3164 0.9399 -0.0425 0.053 Uiso calc R 1 . .
    C C16 1.0520(3) 0.91760(13) 0.02050(10) 0.0395(4) Uani d . 1 . .
    H H16 1.0929 0.8527 0.0403 0.047 Uiso calc R 1 . .
loop_
    _atom_site_aniso_label
    _atom_site_aniso_U_11
    _atom_site_aniso_U_22
    _atom_site_aniso_U_33
    _atom_site_aniso_U_12
    _atom_site_aniso_U_13
    _atom_site_aniso_U_23
    S1 0.0443(2) 0.0406(2) 0.0350(2) -0.00821(18) 0.00007(19) -0.00279(17)
    O1 0.0525(7) 0.0344(5) 0.0339(6) 0.0047(6) -0.0012(5) 0.0021(5)
    O2 0.0361(7) 0.0768(9) 0.0451(8) -0.0027(6) 0.0010(6) 0.0017(7)
    O3 0.0897(11) 0.0457(7) 0.0584(9) -0.0245(7) 0.0029(9) -0.0083(6)
    C1 0.0381(10) 0.0353(7) 0.0262(7) 0.0012(6) -0.0017(6) 0.0046(6)
    C2 0.0352(10) 0.0579(11) 0.0382(9) 0.0016(8) 0.0018(7) -0.0005(8)
    C3 0.0463(12) 0.0649(13) 0.0498(12) -0.0151(10) -0.0042(9) -0.0019(10)
    C4 0.0665(14) 0.0508(11) 0.0365(11) -0.0090(9) -0.0024(9) -0.0056(8)
    C5 0.0563(13) 0.0562(11) 0.0366(9) -0.0022(9) 0.0132(8) -0.0060(9)
    C6 0.0413(10) 0.0503(9) 0.0348(8) -0.0094(8) 0.0053(8) 0.0016(7)
    C7 0.0373(9) 0.0340(7) 0.0290(7) -0.0004(6) -0.0011(6) -0.0049(6)
    C8 0.0374(9) 0.0343(7) 0.0348(8) 0.0011(7) -0.0017(7) -0.0063(6)
    C9 0.0478(10) 0.0338(8) 0.0325(8) -0.0053(7) -0.0064(7) -0.0034(7)
    C10 0.0675(14) 0.0375(9) 0.0516(11) -0.0044(8) -0.0138(10) 0.0012(8)
    C11 0.0953(18) 0.0482(11) 0.0521(14) -0.0225(12) -0.0208(13) 0.0102(9)
    C12 0.0927(18) 0.0760(15) 0.0440(12) -0.0440(15) -0.0050(13) 0.0084(11)
    C13 0.0562(12) 0.0748(13) 0.0396(10) -0.0233(10) 0.0020(8) -0.0062(10)
    C14 0.0419(11) 0.0515(10) 0.0280(8) -0.0102(8) -0.0035(7) -0.0074(7)
    C15 0.0378(10) 0.0594(10) 0.0347(9) 0.0062(9) -0.0008(8) -0.0070(8)
    C16 0.0451(10) 0.0425(9) 0.0310(9) 0.0101(7) -0.0023(7) -0.0024(7)
_geom_special_details
;
;
loop_
    _geom_bond_atom_site_label_1
    _geom_bond_atom_site_label_2
    _geom_bond_site_symmetry_2
    _geom_bond_distance
    _geom_bond_publ_flag
    S1 O3 . 1.4172(13) ?
    S1 O2 . 1.4217(15) ?
    S1 O1 . 1.5899(13) ?
    S1 C7 . 1.7487(17) ?
    O1 C1 . 1.4149(19) ?
    C1 C2 . 1.370(2) ?
    C1 C6 . 1.372(2) ?
    C2 C3 . 1.387(3) ?
    C2 H2 . 0.9300 ?
    C3 C4 . 1.367(3) ?
    C3 H3 . 0.9300 ?
    C4 C5 . 1.368(3) ?
    C4 H4 . 0.9300 ?
    C5 C6 . 1.380(3) ?
    C5 H5 . 0.9300 ?
    C6 H6 . 0.9300 ?
    C7 C8 . 1.366(2) ?
    C7 C16 . 1.411(2) ?
    C8 C9 . 1.411(2) ?
    C8 H8 . 0.9300 ?
    C9 C14 . 1.410(3) ?
    C9 C10 . 1.417(2) ?
    C10 C11 . 1.351(3) ?
    C10 H10 . 0.9300 ?
    C11 C12 . 1.398(4) ?
    C11 H11 . 0.9300 ?
    C12 C13 . 1.360(3) ?
    C12 H12 . 0.9300 ?
    C13 C14 . 1.412(3) ?
    C13 H13 . 0.9300 ?
    C14 C15 . 1.419(3) ?
    C15 C16 . 1.351(3) ?
    C15 H15 . 0.9300 ?
    C16 H16 . 0.9300 ?
loop_
    _geom_angle_atom_site_label_1
    _geom_angle_atom_site_label_2
    _geom_angle_atom_site_label_3
    _geom_angle_site_symmetry_1
    _geom_angle_site_symmetry_3
    _geom_angle
    _geom_angle_publ_flag
    O3 S1 O2 . . 120.72(10) ?
    O3 S1 O1 . . 102.89(9) ?
    O2 S1 O1 . . 109.31(7) ?
    O3 S1 C7 . . 109.88(9) ?
    O2 S1 C7 . . 109.05(8) ?
    O1 S1 C7 . . 103.52(7) ?
    C1 O1 S1 . . 118.86(10) ?
    C2 C1 C6 . . 122.41(16) ?
    C2 C1 O1 . . 118.25(15) ?
    C6 C1 O1 . . 119.20(15) ?
    C1 C2 C3 . . 118.10(17) ?
    C1 C2 H2 . . 121.0 ?
    C3 C2 H2 . . 121.0 ?
    C4 C3 C2 . . 120.22(18) ?
    C4 C3 H3 . . 119.9 ?
    C2 C3 H3 . . 119.9 ?
    C3 C4 C5 . . 120.68(18) ?
    C3 C4 H4 . . 119.7 ?
    C5 C4 H4 . . 119.7 ?
    C4 C5 C6 . . 120.22(17) ?
    C4 C5 H5 . . 119.9 ?
    C6 C5 H5 . . 119.9 ?
    C1 C6 C5 . . 118.37(17) ?
    C1 C6 H6 . . 120.8 ?
    C5 C6 H6 . . 120.8 ?
    C8 C7 C16 . . 121.62(16) ?
    C8 C7 S1 . . 119.58(13) ?
    C16 C7 S1 . . 118.80(12) ?
    C7 C8 C9 . . 119.74(16) ?
    C7 C8 H8 . . 120.1 ?
    C9 C8 H8 . . 120.1 ?
    C14 C9 C8 . . 119.07(16) ?
    C14 C9 C10 . . 119.18(18) ?
    C8 C9 C10 . . 121.74(17) ?
    C11 C10 C9 . . 120.4(2) ?
    C11 C10 H10 . . 119.8 ?
    C9 C10 H10 . . 119.8 ?
    C10 C11 C12 . . 120.4(2) ?
    C10 C11 H11 . . 119.8 ?
    C12 C11 H11 . . 119.8 ?
    C13 C12 C11 . . 120.9(2) ?
    C13 C12 H12 . . 119.6 ?
    C11 C12 H12 . . 119.6 ?
    C12 C13 C14 . . 120.3(2) ?
    C12 C13 H13 . . 119.8 ?
    C14 C13 H13 . . 119.8 ?
    C9 C14 C13 . . 118.75(19) ?
    C9 C14 C15 . . 119.15(17) ?
    C13 C14 C15 . . 122.09(19) ?
    C16 C15 C14 . . 121.17(18) ?
    C16 C15 H15 . . 119.4 ?
    C14 C15 H15 . . 119.4 ?
    C15 C16 C7 . . 119.23(16) ?
    C15 C16 H16 . . 120.4 ?
    C7 C16 H16 . . 120.4 ?
loop_
    _geom_torsion_atom_site_label_1
    _geom_torsion_atom_site_label_2
    _geom_torsion_atom_site_label_3
    _geom_torsion_atom_site_label_4
    _geom_torsion_site_symmetry_1
    _geom_torsion_site_symmetry_2
    _geom_torsion_site_symmetry_3
    _geom_torsion_site_symmetry_4
    _geom_torsion
    _geom_torsion_publ_flag
    O3 S1 O1 C1 . . . . -171.58(12) ?
    O2 S1 O1 C1 . . . . -42.13(14) ?
    C7 S1 O1 C1 . . . . 73.97(13) ?
    S1 O1 C1 C2 . . . . -104.08(16) ?
    S1 O1 C1 C6 . . . . 80.26(17) ?
    C6 C1 C2 C3 . . . . -0.4(3) ?
    O1 C1 C2 C3 . . . . -175.92(16) ?
    C1 C2 C3 C4 . . . . -0.1(3) ?
    C2 C3 C4 C5 . . . . 0.0(3) ?
    C3 C4 C5 C6 . . . . 0.6(3) ?
    C2 C1 C6 C5 . . . . 1.0(3) ?
    O1 C1 C6 C5 . . . . 176.47(15) ?
    C4 C5 C6 C1 . . . . -1.1(3) ?
    O3 S1 C7 C8 . . . . 132.35(14) ?
    O2 S1 C7 C8 . . . . -2.04(15) ?
    O1 S1 C7 C8 . . . . -118.32(13) ?
    O3 S1 C7 C16 . . . . -46.94(15) ?
    O2 S1 C7 C16 . . . . 178.67(12) ?
    O1 S1 C7 C16 . . . . 62.39(13) ?
    C16 C7 C8 C9 . . . . -0.5(2) ?
    S1 C7 C8 C9 . . . . -179.81(12) ?
    C7 C8 C9 C14 . . . . -0.9(2) ?
    C7 C8 C9 C10 . . . . 178.76(16) ?
    C14 C9 C10 C11 . . . . -0.3(3) ?
    C8 C9 C10 C11 . . . . -179.92(18) ?
    C9 C10 C11 C12 . . . . -0.3(3) ?
    C10 C11 C12 C13 . . . . 0.2(3) ?
    C11 C12 C13 C14 . . . . 0.6(3) ?
    C8 C9 C14 C13 . . . . -179.35(16) ?
    C10 C9 C14 C13 . . . . 1.0(2) ?
    C8 C9 C14 C15 . . . . 1.5(2) ?
    C10 C9 C14 C15 . . . . -178.11(16) ?
    C12 C13 C14 C9 . . . . -1.2(3) ?
    C12 C13 C14 C15 . . . . 177.93(18) ?
    C9 C14 C15 C16 . . . . -0.8(3) ?
    C13 C14 C15 C16 . . . . -179.89(18) ?
    C14 C15 C16 C7 . . . . -0.6(3) ?
    C8 C7 C16 C15 . . . . 1.3(2) ?
    S1 C7 C16 C15 . . . . -179.43(14) ?
loop_
    _geom_hbond_atom_site_label_D
    _geom_hbond_atom_site_label_H
    _geom_hbond_atom_site_label_A
    _geom_hbond_site_symmetry_A
    _geom_hbond_distance_DH
    _geom_hbond_distance_HA
    _geom_hbond_distance_DA
    _geom_hbond_angle_DHA
    _geom_hbond_publ_flag
    C2 H2 O2 1_655 0.93 2.51 3.424(2) 169 Y
    C5 H5 Cg2 2_675 0.93 2.96 3.486(2) 117 Y
    C6 H6 Cg3 2_675 0.93 2.94 3.535(2) 123 Y
    C12 H12 Cg1 3_575 0.93 2.94 3.788(3) 152 Y
