# Supplementary material for: Phenyl naphthalene-2-sulfonate
Source: Acta Crystallogr Sect E Struct Rep Online. 2008 Nov 8;64(Pt 12):o2304. doi: 10.1107/S1600536808035824 (PMC2959821; doi:10.1107/S1600536808035824)
Supplement: Supplementary file 2 [file e-64-o2304-Isup2.hkl]

#
# h,k,l, Fc-squared, Fo-squared, sigma(Fo-squared) and status flag
#
data_I
_shelx_title ' K3 in P2(1)2(1)2(1)/ C16 H12 O3 S/'
_shelx_refln_list_code          4
_shelx_F_calc_maximum      148.73
_exptl_crystal_F_000       592.00
_reflns_d_resolution_high  0.6213
 
loop_
 _symmetry_equiv_pos_as_xyz
 'x, y, z'
 '-x+1/2, -y, z+1/2'
 '-x, y+1/2, -z+1/2'
 'x+1/2, -y+1/2, -z'
 
_cell_length_a     6.1525
_cell_length_b    12.7466
_cell_length_c    17.3414
_cell_angle_alpha  90.000
_cell_angle_beta   90.000
_cell_angle_gamma  90.000
 
_shelx_F_squared_multiplier     1.000
 
loop_
 _refln_index_h
 _refln_index_k
 _refln_index_l
 _refln_F_squared_calc
 _refln_F_squared_meas
 _refln_F_squared_sigma
 _refln_observed_status
   4   0   0       49.37       52.13      5.96 o
   6   0   0      356.94      345.05     17.48 o
   8   0   0       68.27       78.36     11.83 o
   1   1   0     9075.51     8987.84     74.66 o
   2   1   0     1276.02     1270.63     12.43 o
   3   1   0      641.57      679.55      9.77 o
   4   1   0       20.32       15.30      1.32 o
   5   1   0      614.53      598.91      9.93 o
   6   1   0       24.74       38.94      9.08 o
   7   1   0       40.23       44.70      6.24 o
   8   1   0        0.04       -1.19      7.34 o
   0   2   0    11054.13    10497.93    144.60 o
   1   2   0     4277.43     4429.07     34.84 o
   2   2   0       38.69       35.81      1.36 o
   3   2   0      134.45      116.39      2.01 o
   4   2   0        0.86        2.28      1.29 o
   5   2   0        8.37       12.74      4.68 o
   6   2   0      102.87      109.34      7.24 o
   7   2   0       19.24       24.87     11.38 o
   8   2   0        6.80       11.70      7.89 o
   1   3   0      283.03      279.26      3.48 o
   2   3   0      256.69      301.10      3.16 o
   3   3   0      254.82      300.58      4.73 o
   4   3   0       71.20       65.37      2.11 o
   5   3   0        1.70        2.38      3.19 o
   6   3   0      196.73      174.58      8.82 o
   7   3   0       24.87       27.00      7.48 o
   8   3   0        8.37        2.70      7.08 o
   9   3   0        4.12       -2.00      8.29 o
   0   4   0      519.33      417.61     11.15 o
   1   4   0        0.91        0.71      0.73 o
   2   4   0      386.27      355.28      6.66 o
   3   4   0      945.87      989.60     10.18 o
   4   4   0        2.37        0.71      0.62 o
   5   4   0       25.99       29.21      5.57 o
   6   4   0      113.12      139.75     11.96 o
   7   4   0        1.23        3.94      6.53 o
   8   4   0       23.38       24.40      9.10 o
   9   4   0        7.03       -7.15      7.15 o
   1   5   0      499.63      451.55      6.40 o
   2   5   0      393.22      453.10      6.36 o
   3   5   0      491.87      508.07      6.27 o
   4   5   0       42.00       40.11      2.42 o
   5   5   0        0.28       -0.10      1.42 o
   6   5   0       39.14       35.77      7.48 o
   7   5   0       87.34       89.99     11.30 o
   8   5   0        9.29       11.28      8.49 o
   9   5   0       16.10        9.37      9.87 o
   0   6   0     3060.14     3206.01     45.15 o
   1   6   0       74.30       72.29      2.61 o
   2   6   0      112.72       96.33      2.90 o
   3   6   0       87.45       89.14      4.77 o
   4   6   0       11.19       12.43      1.15 o
   5   6   0       33.73       28.17      4.29 o
   6   6   0       12.12       24.32      6.95 o
   7   6   0        8.79       13.50      8.35 o
   8   6   0        5.24       12.18      8.27 o
   9   6   0       12.60        8.09      9.89 o
   1   7   0       65.91       76.73      2.82 o
   2   7   0      290.11      264.46      5.82 o
   3   7   0      208.38      232.93      4.32 o
   4   7   0       26.01       28.44      1.91 o
   5   7   0        1.16       -1.34      2.12 o
   6   7   0       27.36       24.61      2.59 o
   7   7   0        0.00       -5.39      5.39 o
   8   7   0       22.44       39.42     10.53 o
   9   7   0        0.06       -7.48      7.48 o
   0   8   0      673.52      634.95     12.69 o
   1   8   0       26.55       28.63      2.11 o
   2   8   0      134.68      140.65      4.39 o
   3   8   0     1958.09     1913.85     21.61 o
   4   8   0        6.95        4.18      1.52 o
   5   8   0       20.79       28.67      7.32 o
   6   8   0        1.18        5.69      3.59 o
   7   8   0       13.95       25.00      8.60 o
   8   8   0       21.16       12.53      8.55 o
   9   8   0        6.94        2.24      9.15 o
   1   9   0     1264.15     1266.26     17.50 o
   2   9   0      466.16      450.83      8.62 o
   3   9   0        3.21        4.67      1.72 o
   4   9   0       12.20       10.23      1.85 o
   5   9   0      122.10      139.71      4.28 o
   6   9   0        1.43        4.27      4.27 o
   7   9   0       51.13       71.94     10.97 o
   8   9   0       31.09       23.90      9.78 o
   0  10   0      773.27      784.60     30.55 o
   1  10   0       36.80       34.00      1.60 o
   2  10   0      554.33      579.40     10.51 o
   3  10   0      138.59      123.69      4.23 o
   4  10   0       56.48       46.55      3.03 o
   5  10   0        0.37       -1.69      1.76 o
   6  10   0       23.43       22.51      4.12 o
   7  10   0       28.87       32.83      9.12 o
   8  10   0       21.48       23.70      9.78 o
   1  11   0      130.55      141.60      4.56 o
   2  11   0       10.95        5.67      2.09 o
   3  11   0        7.21        4.63      2.02 o
   4  11   0       37.82       41.59      2.94 o
   5  11   0        6.43        4.77      2.13 o
   6  11   0        0.29      -10.40     10.40 o
   7  11   0       15.02       19.26      8.35 o
   8  11   0        1.16       -7.30      7.30 o
   0  12   0      305.49      278.74     13.87 o
   1  12   0        0.15        0.27      2.72 o
   2  12   0       49.00       52.02      3.08 o
   3  12   0       53.39       50.75      3.64 o
   4  12   0        1.18        1.14      1.88 o
   5  12   0        2.41       -1.37      2.06 o
   6  12   0        2.37       -3.48      3.48 o
   7  12   0        3.34       -0.77      6.82 o
   8  12   0        0.11       -7.08      7.08 o
   1  13   0      135.36      128.70      7.20 o
   2  13   0        6.22        0.26      2.86 o
   3  13   0        7.59        6.85      2.70 o
   4  13   0        0.46        0.11      2.39 o
   5  13   0       21.81       24.81      3.83 o
   6  13   0        3.40        6.23      3.74 o
   7  13   0        3.25       -1.76      7.39 o
   0  14   0      195.34      207.84     13.26 o
   1  14   0       54.58       53.96      4.44 o
   2  14   0       10.10       10.30      2.86 o
   3  14   0        1.06       -1.85      2.61 o
   4  14   0        0.79       -0.72      2.56 o
   5  14   0        2.57       -1.23      3.86 o
   6  14   0       18.44       19.72      5.23 o
   1  15   0       71.34       72.92      5.26 o
   2  15   0        0.32        2.21      2.10 o
   3  15   0        1.79       -2.16      2.47 o
   4  15   0       15.43       17.81      4.20 o
   5  15   0       10.90       11.97      4.21 o
   0  16   0       54.06       59.26      6.38 o
   1  16   0        5.64        6.17      2.49 o
   2  16   0        2.64        0.20      2.43 o
   3  16   0        2.61        2.36      2.82 o
   4  16   0       10.24        5.63      3.21 o
   1  17   0        0.34       -2.00      3.08 o
   2  17   0       27.51       27.62      5.39 o
   3  17   0       12.45        6.88      3.60 o
   0  18   0       25.67       45.12      9.48 o
   1  18   0       14.43       18.76      3.47 o
   2  18   0       31.60       42.32      9.48 o
   3  18   0        8.81        8.88      6.75 o
   1  19   0       58.46       91.11     11.10 o
   1   0   1       11.34       14.54      0.46 o
   2   0   1      610.10      590.98      6.90 o
   3   0   1      153.40      158.90      2.16 o
   4   0   1      183.43      177.53      3.80 o
   5   0   1      577.99      596.98     15.04 o
   6   0   1       28.23       32.64      9.83 o
   7   0   1        1.00       -1.16      3.88 o
   8   0   1        4.92        1.96      6.75 o
  -9   1   1        2.23       -5.56      7.43 o
  -8   1   1       21.90       35.55      9.76 o
  -7   1   1       42.66       41.71      6.29 o
  -6   1   1      238.58      252.82     10.42 o
  -5   1   1      171.92      160.27      7.63 o
  -4   1   1       11.30        7.60      1.45 o
  -3   1   1      537.85      641.49      7.73 o
  -2   1   1      320.33      300.63      3.12 o
  -1   1   1     1473.38     1485.91     12.38 o
   1   1   1     1506.37     1519.82     10.74 o
   2   1   1      323.10      306.93      2.85 o
   3   1   1      534.84      650.69      9.43 o
   4   1   1       13.26        9.70      1.22 o
   5   1   1      168.75      173.96      8.14 o
   6   1   1      236.29      217.68     10.38 o
   7   1   1       41.73       50.29      6.48 o
   8   1   1       21.30       23.97      8.66 o
  -9   2   1        4.04        0.40      8.51 o
  -8   2   1        2.01        6.66      7.52 o
  -7   2   1       15.00        9.34      8.13 o
  -6   2   1      216.57      236.04     10.32 o
  -5   2   1      224.57      208.44      8.50 o
  -4   2   1       51.32       57.45      1.65 o
  -3   2   1      459.51      497.25      6.14 o
  -2   2   1     1379.20     1406.59     11.89 o
  -1   2   1     4053.24     4100.78     32.17 o
   0   2   1     2056.55     2119.80     20.81 o
   1   2   1     4015.15     4082.44     32.22 o
   2   2   1     1390.78     1402.09     11.86 o
   3   2   1      452.63      492.30      4.46 o
   4   2   1       50.23       56.75      2.58 o
   5   2   1      224.18      218.72      8.76 o
   6   2   1      215.31      227.39      9.93 o
   7   2   1       14.11       15.26      4.70 o
   8   2   1        1.73       -2.19      5.47 o
  -9   3   1        7.03        5.65      8.31 o
  -8   3   1       22.66       43.09     10.20 o
  -7   3   1       65.24       50.66      9.52 o
  -6   3   1      304.93      308.89     16.56 o
  -5   3   1      102.62      111.19      6.51 o
  -4   3   1       66.80       71.39      2.01 o
  -3   3   1      956.58     1038.51     14.13 o
  -2   3   1       46.54       49.22      1.26 o
  -1   3   1      900.99      865.27      7.81 o
   0   3   1     5392.46     5254.63     50.21 o
   1   3   1      910.16      889.37      7.77 o
   2   3   1       41.26       43.97      1.64 o
   3   3   1      967.53     1031.46     11.92 o
   4   3   1       68.54       72.58      2.68 o
   5   3   1      102.91      103.66      6.57 o
   6   3   1      300.16      290.21     15.79 o
   7   3   1       65.28       67.64      7.07 o
   8   3   1       22.43       23.17      9.26 o
  -9   4   1        3.77       -4.97      7.63 o
  -8   4   1        7.42       17.74      8.22 o
  -7   4   1        2.03       -5.50      5.50 o
  -6   4   1       39.13       35.42      7.32 o
  -5   4   1      225.65      225.98     12.71 o
  -4   4   1       52.71       50.64      2.38 o
  -3   4   1       43.82       47.00      1.55 o
  -2   4   1      290.85      294.23      4.03 o
  -1   4   1      654.43      672.33      7.20 o
   0   4   1      298.51      296.10      3.71 o
   1   4   1      668.91      691.43      8.69 o
   2   4   1      304.82      299.83      4.05 o
   3   4   1       41.17       43.67      2.01 o
   4   4   1       55.03       54.24      1.79 o
   5   4   1      219.29      210.31      8.50 o
   6   4   1       40.83       46.52      5.88 o
   7   4   1        1.85       -5.63      5.63 o
   8   4   1        7.72        4.24      7.96 o
  -9   5   1        5.43        6.40      8.93 o
  -8   5   1        1.27       -0.75      7.28 o
  -7   5   1        1.59        3.87      6.35 o
  -6   5   1       25.02       34.69      7.56 o
  -5   5   1      169.45      178.83      5.42 o
  -4   5   1       16.09       14.98      1.83 o
  -3   5   1      747.10      760.19      8.48 o
  -2   5   1      160.10      152.02      2.92 o
  -1   5   1      126.26      151.33      3.13 o
   0   5   1        6.76       10.38      0.81 o
   1   5   1      126.73      154.48      3.09 o
   2   5   1      158.08      151.41      3.25 o
   3   5   1      751.88      765.67     10.33 o
   4   5   1       17.59       16.11      1.17 o
   5   5   1      167.97      172.57      4.82 o
   6   5   1       24.00       13.26      7.45 o
   7   5   1        1.50        2.09      6.55 o
   8   5   1        1.20        6.90      7.85 o
  -9   6   1        7.14        4.55      8.38 o
  -8   6   1       32.67       46.96     10.91 o
  -7   6   1       20.37       25.46      8.35 o
  -6   6   1        4.90       -1.36      4.68 o
  -5   6   1        5.18        3.53      2.64 o
  -4   6   1       53.68       52.04      1.85 o
  -3   6   1      545.81      545.84      6.92 o
  -2   6   1      389.02      384.77      5.39 o
  -1   6   1      866.60      843.61     14.38 o
   0   6   1       24.70       44.41      3.66 o
   1   6   1      876.27      866.70     11.83 o
   2   6   1      392.12      393.44      7.04 o
   3   6   1      535.45      545.31      8.79 o
   4   6   1       56.93       56.09      1.95 o
   5   6   1        4.43        4.80      1.92 o
   6   6   1        4.38       -6.05      6.05 o
   7   6   1       20.93       24.40      8.49 o
   8   6   1       32.44       30.32      9.61 o
  -9   7   1       13.00        5.89      9.34 o
  -8   7   1       16.79       32.32     10.03 o
  -7   7   1       20.58       24.73      8.31 o
  -6   7   1       16.33       14.09      2.28 o
  -5   7   1       41.74       36.92      3.74 o
  -4   7   1        8.31        7.20      1.41 o
  -3   7   1        4.66        4.77      1.31 o
  -2   7   1      555.60      583.33      8.35 o
  -1   7   1      209.78      222.96      5.10 o
   0   7   1        2.87        9.42      0.95 o
   1   7   1      215.08      225.89      6.81 o
   2   7   1      557.32      574.16      9.46 o
   3   7   1        5.04        4.40      1.42 o
   4   7   1        7.98        6.80      1.38 o
   5   7   1       42.39       37.35      3.64 o
   6   7   1       17.67       11.95      9.66 o
   7   7   1       20.09       34.52      9.12 o
   8   7   1       16.98       15.94      8.77 o
  -9   8   1        6.31        1.34      8.68 o
  -8   8   1       32.33       45.67     10.82 o
  -7   8   1       30.71       42.85      9.34 o
  -6   8   1       40.07       44.81      3.82 o
  -5   8   1       66.23       75.13      4.92 o
  -4   8   1      169.34      170.56      4.96 o
  -3   8   1      278.89      279.24      5.70 o
  -2   8   1      167.33      163.05      4.14 o
  -1   8   1      609.21      617.58     10.09 o
   0   8   1      973.20      999.62     14.00 o
   1   8   1      618.33      642.12      9.96 o
   2   8   1      161.59      166.29      4.66 o
   3   8   1      284.00      290.33      6.61 o
   4   8   1      170.08      175.27      4.40 o
   5   8   1       66.90       72.02      4.91 o
   6   8   1       39.56       43.78      9.49 o
   7   8   1       31.14       40.72      9.39 o
   8   8   1       32.41       30.71     10.51 o
  -8   9   1        7.17        0.90      7.63 o
  -7   9   1        2.94        2.00      7.01 o
  -6   9   1       13.87       21.66      3.59 o
  -5   9   1       87.70      100.43     10.09 o
  -4   9   1       50.90       53.21      3.95 o
  -3   9   1      290.12      281.08      5.92 o
  -2   9   1      164.88      163.03      4.35 o
  -1   9   1        5.28        3.98      2.94 o
   0   9   1        0.01        0.18      1.06 o
   1   9   1        5.62        3.51      1.41 o
   2   9   1      161.43      163.19      4.91 o
   3   9   1      288.95      281.15      6.78 o
   4   9   1       54.00       59.39      3.55 o
   5   9   1       88.34       97.16      3.66 o
   6   9   1       14.81       18.49      3.53 o
   7   9   1        2.79       -1.78      6.46 o
   8   9   1        7.37        4.20      8.75 o
  -8  10   1        2.58        5.45      8.00 o
  -7  10   1       22.68       -4.13     10.20 o
  -6  10   1       33.26       46.40      9.56 o
  -5  10   1       19.13       20.94      2.77 o
  -4  10   1      136.24      125.56      5.44 o
  -3  10   1      182.93      182.53      5.89 o
  -2  10   1      213.94      212.79      5.24 o
  -1  10   1      146.14      143.51      4.57 o
   0  10   1      109.99      101.75      4.92 o
   1  10   1      144.21      134.67      4.14 o
   2  10   1      221.03      221.07      7.30 o
   3  10   1      181.35      171.77      5.65 o
   4  10   1      134.82      129.12      4.36 o
   5  10   1       18.53       16.33      2.29 o
   6  10   1       32.70       38.52      6.86 o
   7  10   1       22.55       24.05      9.12 o
   8  10   1        2.45       -7.70      7.70 o
  -8  11   1        1.32       -0.18      7.59 o
  -7  11   1        8.10       11.48      7.72 o
  -6  11   1       68.30       70.03      5.75 o
  -5  11   1       32.64       27.97      3.22 o
  -4  11   1       42.02       48.98      3.10 o
  -3  11   1      334.68      326.69      7.00 o
  -2  11   1      237.54      243.86      5.79 o
  -1  11   1      354.85      350.14      7.60 o
   0  11   1      374.59      376.47      9.30 o
   1  11   1      358.93      340.39      7.08 o
   2  11   1      236.43      240.53      6.40 o
   3  11   1      328.38      324.27      6.97 o
   4  11   1       42.24       46.68      3.03 o
   5  11   1       32.02       27.74      6.06 o
   6  11   1       68.29       72.99      5.90 o
   7  11   1        7.94        4.51      7.45 o
  -8  12   1        1.66       -7.08      7.08 o
  -7  12   1        9.56        9.81      7.54 o
  -6  12   1       15.49       18.58      4.40 o
  -5  12   1       10.94        7.17      2.49 o
  -4  12   1       25.92       26.44      2.76 o
  -3  12   1       77.48       86.85      3.93 o
  -2  12   1       77.43       79.69      3.61 o
  -1  12   1      145.08      145.05      5.85 o
   0  12   1      166.93      162.71      7.63 o
   1  12   1      146.18      158.71      7.70 o
   2  12   1       74.69       73.89      9.90 o
   3  12   1       77.08       85.16      3.44 o
   4  12   1       25.79       20.59      4.94 o
   5  12   1       10.72        6.66      2.38 o
   6  12   1       15.35       15.87      4.25 o
   7  12   1        9.13       -0.22      7.89 o
  -7  13   1        3.62        4.71      7.89 o
  -6  13   1        9.26        5.34      4.97 o
  -5  13   1       16.03       17.45      3.06 o
  -4  13   1       15.23       12.42      2.58 o
  -3  13   1        0.74       -1.68      2.31 o
  -2  13   1      154.99      163.51      6.54 o
  -1  13   1       36.06       34.56      3.61 o
   0  13   1      216.58      231.84      7.64 o
   1  13   1       35.03       29.61      5.53 o
   2  13   1      155.42      160.74      8.05 o
   3  13   1        0.90       -1.74      1.74 o
   4  13   1       14.63       12.30      2.97 o
   5  13   1       16.31       18.91      3.67 o
   6  13   1        9.13        8.77      5.01 o
  -6  14   1        6.58       16.29      4.84 o
  -5  14   1        3.87        5.19      3.43 o
  -4  14   1       46.30       53.82      4.51 o
  -3  14   1        6.23        3.54      4.20 o
  -2  14   1        7.29        6.79      2.80 o
  -1  14   1       14.34       14.17      3.15 o
   0  14   1        7.72        5.45      6.19 o
   1  14   1       14.91       16.37      3.15 o
   2  14   1        7.56        4.47      2.12 o
   3  14   1        6.15        8.71      2.96 o
   4  14   1       47.10       46.16      4.37 o
   5  14   1        3.74        2.06      5.73 o
   6  14   1        6.57        9.83      4.57 o
  -5  15   1        7.85       13.79      4.92 o
  -4  15   1        2.86        9.83      5.30 o
  -3  15   1        8.39        9.84      3.12 o
  -2  15   1        7.07        5.07      3.88 o
  -1  15   1       16.86       14.77      3.49 o
   0  15   1       10.78        6.42      3.24 o
   1  15   1       17.24       17.37      3.48 o
   2  15   1        6.56        3.88      2.23 o
   3  15   1        8.12        8.08      3.05 o
   4  15   1        3.24        5.24      3.48 o
   5  15   1        8.11        7.57      3.26 o
  -4  16   1        7.84        4.16      6.67 o
  -3  16   1       10.46        8.50      3.24 o
  -2  16   1       15.05       20.06      3.74 o
  -1  16   1       19.39       19.46      3.85 o
   0  16   1       12.51       17.22      3.75 o
   1  16   1       18.81       22.78      3.33 o
   2  16   1       15.16       18.04      3.10 o
   3  16   1       10.62       11.02      3.53 o
   4  16   1        7.95       10.94      3.50 o
  -3  17   1        1.49       -1.01      2.56 o
  -2  17   1       14.69       18.07      3.66 o
  -1  17   1       18.11       20.05      3.52 o
   0  17   1       35.22       45.81      4.37 o
   1  17   1       18.29       20.14      3.77 o
   2  17   1       14.75       16.36      3.61 o
   3  17   1        1.43        2.57      2.75 o
  -3  18   1        1.06       10.38      6.66 o
  -2  18   1        1.59        7.70      6.66 o
  -1  18   1        9.78        8.47      2.96 o
   0  18   1        4.84        4.70      2.95 o
   1  18   1        9.74       16.32      3.43 o
   2  18   1        1.42        2.09      6.40 o
   3  18   1        1.10       -5.23      5.23 o
  -1  19   1        1.23       14.16      5.61 o
   1  19   1        1.31        1.25      4.02 o
   0   0   2      816.95      779.84     20.17 o
   1   0   2    11184.47    11175.81    156.19 o
   2   0   2      223.83      216.96      2.05 o
   3   0   2     1115.01     1126.13     10.89 o
   4   0   2       26.67       37.66      1.87 o
   5   0   2      557.31      537.38     22.44 o
   6   0   2        8.12        5.82      3.68 o
   7   0   2       60.56       62.51     10.44 o
   8   0   2        0.64       -5.58      6.31 o
   9   0   2        4.08        5.67      8.35 o
  -9   1   2        0.02        1.54      7.50 o
  -8   1   2        7.73        0.90      6.75 o
  -7   1   2        5.47        6.46      5.52 o
  -6   1   2      419.10      427.24     27.79 o
  -5   1   2      258.08      264.57     12.15 o
  -4   1   2       72.80       70.29      4.32 o
  -3   1   2      294.00      281.58      3.46 o
  -2   1   2     2046.41     2160.96     21.77 o
  -1   1   2     1818.52     1834.77     14.95 o
   0   1   2     1465.50     1527.10     13.70 o
   1   1   2     1816.99     1858.69     13.83 o
   2   1   2     2086.15     2204.41     16.60 o
   3   1   2      286.82      271.15      3.50 o
   4   1   2       71.43       66.75      1.78 o
   5   1   2      263.98      279.00      9.88 o
   6   1   2      416.76      422.02     16.75 o
   7   1   2        5.77        7.96      4.49 o
   8   1   2        7.64       12.99      7.87 o
   9   1   2        0.02       -3.52      7.26 o
  -9   2   2        3.73        3.56      8.44 o
  -8   2   2        0.31        3.45      6.62 o
  -7   2   2        0.79        2.20      5.74 o
  -6   2   2       51.22       56.37      8.31 o
  -5   2   2      177.70      169.40     10.88 o
  -4   2   2      501.19      515.51      8.79 o
  -3   2   2     1068.09     1139.34     14.53 o
  -2   2   2      311.07      285.96      3.57 o
  -1   2   2      123.52      111.89      1.76 o
   0   2   2       16.87       17.92      1.15 o
   1   2   2      119.07      108.37      1.49 o
   2   2   2      315.61      296.58      2.79 o
   3   2   2     1074.28     1177.84     10.22 o
   4   2   2      503.57      512.57      6.90 o
   5   2   2      178.28      183.15     15.92 o
   6   2   2       52.18       41.13      5.49 o
   7   2   2        0.92        6.89      5.22 o
   8   2   2        0.30        3.56      6.51 o
  -9   3   2        4.08       -5.96      7.59 o
  -8   3   2       22.98       27.22      9.41 o
  -7   3   2        4.63       10.33      6.24 o
  -6   3   2      238.60      229.71     14.42 o
  -5   3   2      679.66      658.29     22.69 o
  -4   3   2       54.90       52.81      2.33 o
  -3   3   2        3.44        1.68      0.82 o
  -2   3   2     1404.90     1440.68     12.30 o
  -1   3   2     1737.46     1784.80     14.84 o
   0   3   2      929.45      991.66      9.59 o
   1   3   2     1721.77     1789.57     13.68 o
   2   3   2     1396.91     1440.52     11.38 o
   3   3   2        4.10        1.30      0.54 o
   4   3   2       52.91       54.20      1.40 o
   5   3   2      685.68      672.25     16.07 o
   6   3   2      240.83      245.17     10.35 o
   7   3   2        4.74       10.19      4.54 o
   8   3   2       23.36       19.74      8.62 o
  -9   4   2       10.43       13.17      9.48 o
  -8   4   2        2.35       -8.40      8.40 o
  -7   4   2       45.28       42.87      8.62 o
  -6   4   2        1.14       -1.14      4.38 o
  -5   4   2       22.21       26.41      4.96 o
  -4   4   2       13.45       12.53      1.51 o
  -3   4   2      294.22      338.81      4.47 o
  -2   4   2      174.65      186.14      3.13 o
  -1   4   2     1017.61      970.82      8.97 o
   0   4   2        0.34       -0.23      0.66 o
   1   4   2     1032.57      991.66      8.18 o
   2   4   2      182.58      196.88      2.84 o
   3   4   2      292.15      331.16      4.06 o
   4   4   2       12.52       13.56      1.10 o
   5   4   2       23.08       28.95      4.27 o
   6   4   2        1.32        2.68      3.83 o
   7   4   2       46.01       42.20      6.10 o
  -9   5   2        9.40       -7.23      7.76 o
  -8   5   2       44.46       43.49     12.36 o
  -7   5   2        2.17        5.03      6.29 o
  -6   5   2      238.62      244.62     14.93 o
  -5   5   2       16.66       12.89      2.04 o
  -4   5   2       36.30       37.66      1.98 o
  -3   5   2      116.46      121.37      2.77 o
  -2   5   2      746.30      731.08      8.17 o
  -1   5   2      105.14      112.58      2.69 o
   0   5   2      298.85      261.61      6.24 o
   1   5   2      108.16      119.80      2.72 o
   2   5   2      739.94      726.35      8.01 o
   3   5   2      115.36      122.52      2.50 o
   4   5   2       36.84       37.66      1.58 o
   5   5   2       16.12       13.62      2.95 o
   6   5   2      243.70      239.42     19.28 o
   7   5   2        1.97       11.92      7.04 o
   8   5   2       44.50       47.86     11.17 o
  -9   6   2        7.56        2.51      7.78 o
  -8   6   2        6.93       -9.54      9.54 o
  -7   6   2       24.65       27.64      7.78 o
  -6   6   2        9.19       12.16      5.94 o
  -5   6   2      114.04      107.92     12.62 o
  -4   6   2       48.20       49.73      2.39 o
  -3   6   2        3.09        2.49      1.02 o
  -2   6   2       20.98       23.60      1.46 o
  -1   6   2      937.36      935.12     11.30 o
   0   6   2     1806.04     1918.08     31.73 o
   1   6   2      937.36      947.91     12.73 o
   2   6   2       18.17       20.22      2.00 o
   3   6   2        3.43        2.29      0.99 o
   4   6   2       46.65       47.76      1.59 o
   5   6   2      114.00      102.95      4.23 o
   6   6   2        9.42       10.75      6.49 o
   7   6   2       24.52       28.34      8.53 o
   8   6   2        6.83        3.21      8.13 o
  -9   7   2        1.15        3.65      8.24 o
  -8   7   2        2.26       -9.76      9.76 o
  -7   7   2       11.46        8.84      7.19 o
  -6   7   2        1.82        1.50      1.89 o
  -5   7   2       84.65       80.15      4.79 o
  -4   7   2       27.42       28.50      1.97 o
  -3   7   2      932.09      910.18     12.47 o
  -2   7   2      167.95      156.86      3.94 o
  -1   7   2      639.57      701.59      9.38 o
   0   7   2      177.76      176.03      5.80 o
   1   7   2      651.53      716.74     10.46 o
   2   7   2      169.86      162.37      4.40 o
   3   7   2      943.35      938.88     10.55 o
   4   7   2       26.64       28.88      1.69 o
   5   7   2       80.14       80.06      5.27 o
   6   7   2        2.04        2.41      3.50 o
   7   7   2       11.25       11.78      7.78 o
   8   7   2        2.22       -0.35      7.92 o
  -9   8   2        2.36       -6.42      7.63 o
  -8   8   2        3.72       -9.06      9.06 o
  -7   8   2       10.52       11.94      6.75 o
  -6   8   2       34.78       36.33      5.14 o
  -5   8   2        4.92        3.42      2.49 o
  -4   8   2      183.42      171.60      4.39 o
  -3   8   2      234.89      215.71      7.68 o
  -2   8   2      693.93      672.10      9.63 o
  -1   8   2      423.04      402.02      6.63 o
   0   8   2     1194.49     1257.69     21.80 o
   1   8   2      414.62      391.72      7.08 o
   2   8   2      702.70      680.07     10.88 o
   3   8   2      233.82      221.29      4.89 o
   4   8   2      179.39      165.93      3.81 o
   5   8   2        5.08        1.28      3.83 o
   6   8   2       34.03       41.71      4.61 o
   7   8   2       10.62        3.58      7.37 o
  -8   9   2       11.96       -1.28      8.07 o
  -7   9   2        4.50       11.61      7.04 o
  -6   9   2       49.50       52.65      4.64 o
  -5   9   2        1.66        0.87      2.54 o
  -4   9   2       42.55       36.89      2.70 o
  -3   9   2      238.40      226.95      5.37 o
  -2   9   2      187.71      184.50      4.70 o
  -1   9   2       37.00       40.17      2.30 o
   0   9   2      216.34      188.77      4.87 o
   1   9   2       38.87       39.52      3.32 o
   2   9   2      189.09      188.36      6.93 o
   3   9   2      244.41      236.11      5.30 o
   4   9   2       41.95       40.91      2.65 o
   5   9   2        1.56       -1.26      1.26 o
   6   9   2       49.21       40.38      4.27 o
   7   9   2        4.67       13.92      8.00 o
  -8  10   2        2.77        7.01      7.74 o
  -7  10   2       26.55       30.96      8.86 o
  -6  10   2       16.26       18.38      3.80 o
  -5  10   2       23.10       24.68      2.57 o
  -4  10   2       14.42       16.21      2.17 o
  -3  10   2       15.15       14.91      2.13 o
  -2  10   2      185.38      193.02      5.05 o
  -1  10   2      290.79      298.06      6.30 o
   0  10   2       18.87       18.34      1.82 o
   1  10   2      291.20      300.79      6.25 o
   2  10   2      184.12      187.22      4.83 o
   3  10   2       15.79       17.22      2.17 o
   4  10   2       14.42       13.39      2.22 o
   5  10   2       23.14       15.85      3.16 o
   6  10   2       16.94       11.39      7.97 o
   7  10   2       26.93       16.23      8.71 o
  -8  11   2        4.35       10.05      8.40 o
  -7  11   2        3.59        6.86      6.93 o
  -6  11   2        5.49        0.19      6.02 o
  -5  11   2       48.03       57.67      3.67 o
  -4  11   2       56.47       53.02      3.24 o
  -3  11   2       28.85       32.76      2.75 o
  -2  11   2      465.48      478.50      8.61 o
  -1  11   2      156.51      153.25      4.48 o
   0  11   2       23.44       31.61      2.20 o
   1  11   2      152.78      156.23      5.75 o
   2  11   2      471.22      471.96      8.19 o
   3  11   2       28.83       28.35      2.67 o
   4  11   2       56.74       50.29      3.23 o
   5  11   2       47.53       59.04      3.91 o
   6  11   2        5.66        2.94      3.63 o
   7  11   2        3.81       -1.65      8.22 o
  -8  12   2        1.20        6.51      8.03 o
  -7  12   2        0.55       -8.73      8.73 o
  -6  12   2       12.09       19.16      4.88 o
  -5  12   2        1.70        1.46      2.24 o
  -4  12   2       39.93       45.80      5.52 o
  -3  12   2       64.90       61.24      3.46 o
  -2  12   2       92.01       94.49      3.93 o
  -1  12   2      104.44      105.04      4.24 o
   0  12   2       40.59       41.04      3.60 o
   1  12   2      105.04      113.52      5.27 o
   2  12   2       86.60       88.24      4.68 o
   3  12   2       65.62       64.45      3.43 o
   4  12   2       41.96       46.55      3.27 o
   5  12   2        1.88        2.20      2.18 o
   6  12   2       12.75       21.78      7.38 o
  -7  13   2        1.64       -6.35      6.35 o
  -6  13   2       17.66       16.26      4.31 o
  -5  13   2       17.26       28.14      4.18 o
  -4  13   2        6.92        4.76      2.29 o
  -3  13   2      171.01      183.83      5.70 o
  -2  13   2       56.55       52.54      4.27 o
  -1  13   2       42.55       43.90      5.73 o
   0  13   2      134.87      135.14      5.95 o
   1  13   2       41.22       34.22      3.59 o
   2  13   2       55.34       60.68      4.37 o
   3  13   2      175.76      183.47      8.03 o
   4  13   2        6.61        3.84      2.69 o
   5  13   2       16.54       17.83      6.19 o
   6  13   2       17.54       21.19      5.96 o
  -6  14   2        1.47       11.81      4.55 o
  -5  14   2       15.04       11.87      3.76 o
  -4  14   2        2.76        5.97      2.91 o
  -3  14   2        4.84        6.25      2.77 o
  -2  14   2        9.31       10.17      2.89 o
  -1  14   2       97.85      101.34      5.65 o
   0  14   2        1.27       -0.55      4.94 o
   1  14   2       99.36       97.75      5.46 o
   2  14   2        9.44       17.73      3.16 o
   3  14   2        4.63        2.51      2.67 o
   4  14   2        2.78        2.72      2.89 o
   5  14   2       14.92        9.69      3.47 o
   6  14   2        1.41        9.67      4.16 o
  -5  15   2        1.22       -2.03      2.68 o
  -4  15   2        4.41        7.45      3.58 o
  -3  15   2        9.84        5.18      2.94 o
  -2  15   2       12.20       11.48      3.03 o
  -1  15   2        0.49       -1.68      2.37 o
   0  15   2      148.08      160.88      7.20 o
   1  15   2        0.41        3.09      2.75 o
   2  15   2       11.83       11.84      5.69 o
   3  15   2        9.43       11.26      3.35 o
   4  15   2        4.58        3.00      3.37 o
   5  15   2        1.26        2.13      2.91 o
  -4  16   2        7.05        9.90      3.40 o
  -3  16   2        5.35        6.98      3.65 o
  -2  16   2        2.66        1.39      2.77 o
  -1  16   2        5.39        6.28      3.10 o
   0  16   2        0.34        5.21      3.10 o
   1  16   2        5.47        4.00      3.26 o
   2  16   2        2.67        4.10      2.42 o
   3  16   2        5.30        4.78      3.61 o
   4  16   2        6.89       10.73      3.48 o
  -3  17   2        4.86        1.01      3.54 o
  -2  17   2        2.26        4.42      2.96 o
  -1  17   2        6.43        7.69      3.45 o
   0  17   2        2.58       -1.57      3.15 o
   1  17   2        6.32        5.82      3.02 o
   2  17   2        2.37       -2.18      2.66 o
   3  17   2        4.99        6.32      3.97 o
  -3  18   2        6.27        3.14      6.38 o
  -2  18   2        0.64       -5.56      5.56 o
  -1  18   2       16.11       21.57      4.59 o
   0  18   2        1.06       -2.45      2.45 o
   1  18   2       16.55       23.28      3.61 o
   2  18   2        0.54        6.02      6.93 o
   3  18   2        6.55       15.83      7.21 o
  -1  19   2        7.28        9.32      5.08 o
   1  19   2        7.22       12.40      5.08 o
   1   0   3    16342.18    16728.27    139.23 o
   2   0   3       14.41       15.79      0.90 o
   3   0   3     1147.95     1117.87     12.48 o
   4   0   3        2.27        0.90      1.05 o
   5   0   3      134.62      129.59      7.14 o
   6   0   3        0.01       -1.41      3.96 o
   7   0   3        6.25        3.43      5.54 o
   8   0   3        2.42        4.44      6.77 o
   9   0   3        4.19       -1.80      7.92 o
  -9   1   3        3.48        3.91      7.56 o
  -8   1   3        3.12       -5.91      7.59 o
  -7   1   3       35.26       45.20      8.38 o
  -6   1   3        0.33       -1.34      4.07 o
  -5   1   3      153.26      131.59      9.63 o
  -4   1   3      331.59      319.86      7.62 o
  -3   1   3       26.79       26.06      1.15 o
  -2   1   3      199.19      175.32      3.02 o
  -1   1   3     4031.71     4228.33     33.44 o
   0   1   3     1401.53     1417.27     14.31 o
   1   1   3     4072.77     4286.23     30.96 o
   2   1   3      209.11      181.91      3.07 o
   3   1   3       24.59       22.69      1.00 o
   4   1   3      325.09      309.17      4.85 o
   5   1   3      156.08      152.51      7.55 o
   6   1   3        0.20       -5.16      5.16 o
   7   1   3       34.95       40.30      8.18 o
   8   1   3        3.16        3.36      6.66 o
   9   1   3        3.33       -5.83      5.83 o
  -9   2   3        6.07       14.27      9.12 o
  -8   2   3       13.54        0.97      9.19 o
  -7   2   3       40.46       55.67      9.12 o
  -6   2   3       10.56        6.22      5.52 o
  -5   2   3       18.90       18.60      5.21 o
  -4   2   3       37.64       36.27      1.59 o
  -3   2   3      317.28      340.48      5.69 o
  -2   2   3      518.14      520.75      5.64 o
  -1   2   3    10365.12    10439.02    119.04 o
   0   2   3    22120.36    21420.32    167.68 o
   1   2   3    10382.20    10505.16     75.72 o
   2   2   3      497.98      505.41      4.40 o
   3   2   3      322.43      337.68      3.75 o
   4   2   3       38.54       36.94      2.15 o
   5   2   3       19.71       16.16      3.90 o
   6   2   3       11.00        5.37      6.44 o
   7   2   3       39.97       38.45      8.86 o
   8   2   3       13.38       13.32      7.83 o
   9   2   3        6.14        4.40      8.33 o
  -9   3   3       13.75       15.24      8.84 o
  -8   3   3        1.85        0.02      6.95 o
  -7   3   3       57.35       64.09      9.89 o
  -6   3   3       65.29       86.52      9.23 o
  -5   3   3      172.90      149.95     10.36 o
  -4   3   3      228.58      230.58      4.35 o
  -3   3   3      389.01      414.19      7.21 o
  -2   3   3     2382.62     2489.49     22.59 o
  -1   3   3      278.80      304.18      7.62 o
   0   3   3     7818.20     8078.73     70.24 o
   1   3   3      260.78      281.10      3.11 o
   2   3   3     2390.58     2530.86     21.16 o
   3   3   3      395.67      430.73      4.71 o
   4   3   3      226.30      227.31      3.15 o
   5   3   3      167.82      165.96     12.15 o
   6   3   3       64.49       72.28      6.46 o
   7   3   3       58.34       57.85      8.79 o
   8   3   3        2.02        2.20      6.82 o
  -9   4   3        4.60       -4.16      7.37 o
  -8   4   3        1.40        4.66      6.71 o
  -7   4   3       66.43       46.76      9.12 o
  -6   4   3       11.94       22.03      6.64 o
  -5   4   3       22.72       22.85      2.28 o
  -4   4   3       23.53       30.30      2.72 o
  -3   4   3      656.17      650.61      8.46 o
  -2   4   3      619.74      663.66      7.38 o
  -1   4   3      800.25      782.58      8.30 o
   0   4   3      568.94      572.96      5.73 o
   1   4   3      786.17      778.79      9.25 o
   2   4   3      611.50      650.81      6.61 o
   3   4   3      645.87      642.29      6.68 o
   4   4   3       25.49       32.65      2.35 o
   5   4   3       19.94       18.95      2.09 o
   6   4   3       11.53       10.34      4.15 o
   7   4   3       66.39       61.03      6.86 o
   8   4   3        1.56        5.65      7.21 o
  -9   5   3        1.03        2.24      8.49 o
  -8   5   3       18.21       18.91      8.66 o
  -7   5   3       16.01       18.84      7.43 o
  -6   5   3      224.67      193.96     13.24 o
  -5   5   3       11.24       10.55      1.96 o
  -4   5   3      331.80      360.42      5.94 o
  -3   5   3      127.56      150.96      3.70 o
  -2   5   3      245.96      250.58      3.99 o
  -1   5   3      301.28      319.22      4.58 o
   0   5   3      756.12      778.96     13.38 o
   1   5   3      306.07      325.44      4.97 o
   2   5   3      236.17      240.59      3.44 o
   3   5   3      133.15      156.41      3.89 o
   4   5   3      322.03      344.10      4.45 o
   5   5   3       10.25        9.03      2.65 o
   6   5   3      224.65      217.02      9.80 o
   7   5   3       15.83       13.11      5.04 o
  -9   6   3        0.63       -4.33      7.74 o
  -8   6   3       17.76       15.59      8.11 o
  -7   6   3        0.59       -5.41      5.41 o
  -6   6   3       32.95       31.63      5.83 o
  -5   6   3       61.31       60.66      3.99 o
  -4   6   3      156.26      155.47      4.03 o
  -3   6   3      273.50      249.76      4.29 o
  -2   6   3      198.49      194.46      4.07 o
  -1   6   3      385.12      392.10      6.09 o
   0   6   3       14.43       32.13      2.09 o
   1   6   3      382.92      395.42      8.78 o
   2   6   3      192.00      185.94      3.10 o
   3   6   3      268.53      245.50      3.83 o
   4   6   3      154.82      158.06      3.05 o
   5   6   3       60.52       59.94      3.40 o
   6   6   3       32.11       34.67      6.93 o
   7   6   3        0.58       -6.55      6.55 o
  -9   7   3        0.85        0.62      8.13 o
  -8   7   3       20.90       31.68      9.85 o
  -7   7   3       35.06       29.66      8.95 o
  -6   7   3       18.86       18.76      2.69 o
  -5   7   3       14.16       15.60      3.04 o
  -4   7   3      117.39      112.22      3.58 o
  -3   7   3       13.16       11.64      1.64 o
  -2   7   3      545.12      520.85      7.85 o
  -1   7   3      204.82      197.73      4.25 o
   0   7   3      753.92      832.69     12.62 o
   1   7   3      213.79      203.91      5.09 o
   2   7   3      545.21      505.90      7.55 o
   3   7   3       13.50       11.48      1.59 o
   4   7   3      116.64      107.86      3.78 o
   5   7   3       12.94        7.12      2.67 o
   6   7   3       19.73       16.00      4.42 o
   7   7   3       35.21       49.97      9.94 o
  -9   8   3        2.07       -1.93      7.76 o
  -8   8   3        9.50       13.19      7.39 o
  -7   8   3       22.73       25.15      8.49 o
  -6   8   3       27.60       32.36      4.83 o
  -5   8   3       12.82       18.00      3.29 o
  -4   8   3      188.60      171.13      4.46 o
  -3   8   3       19.88       19.55      2.04 o
  -2   8   3      569.94      567.18      8.66 o
  -1   8   3      405.26      423.06      6.98 o
   0   8   3      975.90     1044.32     15.51 o
   1   8   3      404.85      423.96      8.27 o
   2   8   3      575.26      574.44      8.47 o
   3   8   3       18.87       18.09      1.94 o
   4   8   3      185.36      169.11      4.36 o
   5   8   3       13.04       15.36      1.61 o
   6   8   3       26.14       26.12      3.34 o
   7   8   3       22.54       27.83      9.52 o
  -8   9   3        3.53        6.42      8.05 o
  -7   9   3        5.62        3.10      6.51 o
  -6   9   3       12.50       19.75      3.59 o
  -5   9   3       19.14       14.90      3.37 o
  -4   9   3      251.19      258.65      5.81 o
  -3   9   3       88.95       80.74      3.46 o
  -2   9   3      715.87      686.50     10.19 o
  -1   9   3      132.68      135.60      3.92 o
   0   9   3       53.57       52.50      3.22 o
   1   9   3      136.51      143.30      4.88 o
   2   9   3      711.53      677.91     10.11 o
   3   9   3       88.27       75.75      3.27 o
   4   9   3      251.26      256.31      6.65 o
   5   9   3       17.93       14.13      2.00 o
   6   9   3       13.32       15.17      3.52 o
  -7  10   3        3.25       -1.23      6.60 o
  -6  10   3        3.21       -1.40      4.16 o
  -5  10   3       14.10       14.29      3.60 o
  -4  10   3       19.85       19.85      2.30 o
  -3  10   3      567.31      547.18      9.27 o
  -2  10   3       62.98       61.84      3.16 o
  -1  10   3      192.20      185.87      4.82 o
   0  10   3      248.09      230.01      6.59 o
   1  10   3      195.70      194.51      6.05 o
   2  10   3       60.16       60.22      3.88 o
   3  10   3      567.22      542.24      9.00 o
   4  10   3       18.56       20.01      2.70 o
   5  10   3       12.63       14.39      2.29 o
   6  10   3        3.20        1.21      3.17 o
  -8  11   3       10.46       -9.65      9.65 o
  -7  11   3        7.57        6.68      7.41 o
  -6  11   3        7.78       15.18      3.96 o
  -5  11   3       45.60       41.89      3.34 o
  -4  11   3        8.94        9.92      2.89 o
  -3  11   3        8.61        6.89      2.62 o
  -2  11   3      134.05      138.51      4.60 o
  -1  11   3      312.03      303.50      6.44 o
   0  11   3      116.37      115.06      3.84 o
   1  11   3      308.30      292.74      8.39 o
   2  11   3      130.95      136.96      5.51 o
   3  11   3        7.74        7.05      3.27 o
   4  11   3        8.31        6.22      2.09 o
   5  11   3       46.50       47.76      3.46 o
   6  11   3        7.80        6.68      4.42 o
  -7  12   3       13.28       27.57      8.31 o
  -6  12   3        5.33        9.19      3.95 o
  -5  12   3       18.12       20.14      3.05 o
  -4  12   3        5.25        2.84      2.08 o
  -3  12   3        7.43        9.37      2.21 o
  -2  12   3       29.72       30.85      2.67 o
  -1  12   3      151.07      154.32      4.73 o
   0  12   3      144.98      141.99      4.33 o
   1  12   3      153.84      157.63      6.03 o
   2  12   3       27.66       22.79      3.16 o
   3  12   3        7.65       17.11      3.22 o
   4  12   3        5.22        1.46      2.16 o
   5  12   3       18.06       24.03      3.51 o
   6  12   3        5.82        7.52      4.90 o
  -7  13   3        3.43        1.08      6.62 o
  -6  13   3        3.72        4.78      3.61 o
  -5  13   3        3.59        5.55      2.78 o
  -4  13   3       35.28       34.95      3.21 o
  -3  13   3       37.29       35.57      3.06 o
  -2  13   3       59.41       56.82      4.58 o
  -1  13   3       26.17       24.24      3.46 o
   0  13   3        4.66        3.00      2.51 o
   1  13   3       26.81       26.02      3.39 o
   2  13   3       58.46       56.40      4.26 o
   3  13   3       37.49       34.71      4.62 o
   4  13   3       35.83       39.87      3.88 o
   5  13   3        4.05        5.94      3.09 o
   6  13   3        3.77       14.40      5.12 o
  -6  14   3        1.68        8.86      4.00 o
  -5  14   3       21.13       23.70      4.18 o
  -4  14   3        9.22        6.54      8.21 o
  -3  14   3       18.52       18.04      3.48 o
  -2  14   3        6.32        6.20      2.83 o
  -1  14   3       21.86       13.89      3.13 o
   0  14   3       12.85       11.09      2.98 o
   1  14   3       21.69       15.64      3.21 o
   2  14   3        6.59        2.95      2.58 o
   3  14   3       20.53       18.96      4.27 o
   4  14   3        9.16        8.61      3.14 o
   5  14   3       21.28       30.05      4.36 o
   6  14   3        1.52        6.09      3.89 o
  -5  15   3        1.63        0.09      3.85 o
  -4  15   3       22.24       20.67      4.39 o
  -3  15   3        1.88       -2.57      2.57 o
  -2  15   3        9.59       15.09      3.33 o
  -1  15   3        2.62        3.33      2.88 o
   0  15   3       28.93       34.79      4.26 o
   1  15   3        2.93        6.10      3.07 o
   2  15   3       10.07       10.42      3.14 o
   3  15   3        2.18       -2.47      2.47 o
   4  15   3       22.67       25.97      4.86 o
   5  15   3        1.64        3.61      9.12 o
  -4  16   3        0.00        5.58      4.72 o
  -3  16   3       20.08       24.06      4.06 o
  -2  16   3       10.48       17.11      4.30 o
  -1  16   3       15.63       19.77      3.90 o
   0  16   3       13.85       12.99      3.50 o
   1  16   3       15.82       23.82      6.76 o
   2  16   3       10.83       12.21      3.44 o
   3  16   3       20.17       23.65      4.01 o
   4  16   3        0.00        1.39      4.61 o
  -3  17   3        0.63       -2.17      3.22 o
  -2  17   3        4.58        5.18      4.92 o
  -1  17   3       50.47       65.54      6.65 o
   0  17   3       22.67       27.28      4.55 o
   1  17   3       50.65       64.56      7.09 o
   2  17   3        4.36       10.34      3.31 o
   3  17   3        0.68        0.68      3.36 o
  -2  18   3        3.43        1.50      6.46 o
  -1  18   3        3.24        2.48      3.71 o
   0  18   3       41.86       52.87      5.75 o
   1  18   3        3.33       -1.24      2.81 o
   2  18   3        3.34        4.35      6.77 o
   0   0   4      790.62      776.54     12.17 o
   1   0   4     3298.41     3548.76     30.72 o
   2   0   4      179.78      161.26      2.26 o
   3   0   4      170.71      187.46      4.19 o
   4   0   4      332.09      332.10      7.54 o
   5   0   4       17.34       14.58      5.03 o
   6   0   4      143.74      140.51     10.93 o
   7   0   4        8.77       11.56      6.16 o
   8   0   4        8.95        1.67      8.93 o
   9   0   4        0.32        0.68      7.83 o
  -9   1   4        9.25       20.89      9.81 o
  -8   1   4        4.40        8.46      6.77 o
  -7   1   4       58.06       46.72      8.75 o
  -6   1   4        2.12        2.51      4.55 o
  -5   1   4       84.51       64.35      7.28 o
  -4   1   4      151.43      163.02      5.04 o
  -3   1   4      440.25      467.84      5.82 o
  -2   1   4      669.41      677.67      6.38 o
  -1   1   4      118.51      109.22      2.08 o
   0   1   4      133.47      124.54      2.31 o
   1   1   4      129.89      121.10      2.14 o
   2   1   4      666.74      675.06      5.87 o
   3   1   4      450.94      457.60      7.64 o
   4   1   4      157.80      167.24      3.73 o
   5   1   4       80.91       77.22      7.92 o
   6   1   4        2.24        1.30      4.46 o
   7   1   4       57.69       63.08      9.04 o
   8   1   4        4.33        2.42      7.12 o
   9   1   4        9.27       12.07      9.08 o
  -9   2   4        5.22       10.18      8.64 o
  -8   2   4       16.22       20.29      8.20 o
  -7   2   4       30.02       27.09      7.32 o
  -6   2   4        4.49        4.64      4.71 o
  -5   2   4      313.85      324.83     15.21 o
  -4   2   4      204.81      206.20      3.48 o
  -3   2   4      451.67      437.43      5.96 o
  -2   2   4     1124.51     1193.52     11.61 o
  -1   2   4     2413.82     2490.40     20.36 o
   0   2   4     9758.54    10005.61     84.35 o
   1   2   4     2440.09     2533.74     18.90 o
   2   2   4     1140.46     1209.22     10.50 o
   3   2   4      456.91      440.55      5.01 o
   4   2   4      199.46      200.41      3.38 o
   5   2   4      311.81      322.28     14.64 o
   6   2   4        4.01        1.30      4.11 o
   7   2   4       29.42       37.99      8.07 o
   8   2   4       16.50       16.97      8.18 o
   9   2   4        5.18        6.68      8.38 o
  -9   3   4        1.61       -3.03      7.15 o
  -8   3   4        5.77       11.74      7.15 o
  -7   3   4        9.96        7.48      6.24 o
  -6   3   4        1.87        2.66      4.46 o
  -5   3   4      210.73      196.80     11.92 o
  -4   3   4      314.55      288.65      9.39 o
  -3   3   4      135.98      130.14      2.99 o
  -2   3   4      343.71      338.82      5.20 o
  -1   3   4     1087.65     1109.40     10.01 o
   0   3   4      648.10      666.04      8.26 o
   1   3   4     1103.52     1128.58      9.24 o
   2   3   4      351.81      354.03      6.32 o
   3   3   4      132.14      123.82      2.62 o
   4   3   4      316.17      294.14      6.80 o
   5   3   4      208.17      195.26     12.79 o
   6   3   4        1.41       -0.35      4.11 o
   7   3   4        9.82       14.66      7.87 o
   8   3   4        5.79       -4.73      5.56 o
   9   3   4        1.56        1.39      7.34 o
  -9   4   4        5.12        0.92      7.19 o
  -8   4   4       18.14       12.29      7.32 o
  -7   4   4       46.78       50.57      9.30 o
  -6   4   4       68.59       84.19      9.34 o
  -5   4   4       64.39       62.50      2.46 o
  -4   4   4       16.32       16.47      1.49 o
  -3   4   4      124.91      128.65      4.13 o
  -2   4   4     2894.69     3034.56     27.56 o
  -1   4   4      390.79      412.79      5.97 o
   0   4   4      959.35      992.14     13.26 o
   1   4   4      402.92      425.20      5.12 o
   2   4   4     2902.52     3072.87     39.16 o
   3   4   4      118.68      126.74      2.50 o
   4   4   4       15.38       15.51      0.95 o
   5   4   4       63.34       59.21      2.53 o
   6   4   4       68.01       75.00      8.44 o
   7   4   4       47.96       58.64      8.75 o
   8   4   4       17.93       25.70      8.73 o
  -9   5   4        3.37        5.01      8.93 o
  -8   5   4       12.17        7.72      7.78 o
  -7   5   4       65.79       66.20     10.31 o
  -6   5   4       44.44       53.58      8.35 o
  -5   5   4       78.20       69.18      3.92 o
  -4   5   4       40.78       44.87      2.21 o
  -3   5   4       23.15       24.76      1.47 o
  -2   5   4        1.13        0.36      0.92 o
  -1   5   4     1655.53     1658.01     21.09 o
   0   5   4        6.77       10.85      1.44 o
   1   5   4     1682.91     1712.49     17.92 o
   2   5   4        0.74       -0.03      0.71 o
   3   5   4       24.73       27.79      1.38 o
   4   5   4       41.60       46.55      1.68 o
   5   5   4       80.47       70.73      3.29 o
   6   5   4       45.77       51.43      7.54 o
   7   5   4       66.38       77.70      9.78 o
   8   5   4       12.60       11.67      8.05 o
  -9   6   4        0.94       -4.20      8.73 o
  -8   6   4       10.37       13.02      7.61 o
  -7   6   4       29.23       26.82      8.20 o
  -6   6   4      145.04      138.23      4.96 o
  -5   6   4       43.17       41.29      3.53 o
  -4   6   4      303.62      295.26      5.73 o
  -3   6   4      109.51      108.40      2.91 o
  -2   6   4      328.29      331.46      5.76 o
  -1   6   4      404.25      438.21      7.87 o
   0   6   4     1278.96     1339.42     17.80 o
   1   6   4      413.56      454.58      7.89 o
   2   6   4      327.64      341.12      5.36 o
   3   6   4      117.41      118.26      2.69 o
   4   6   4      302.22      294.78      4.41 o
   5   6   4       41.74       39.88      2.98 o
   6   6   4      146.72      145.09      8.33 o
   7   6   4       30.29       36.50      7.87 o
  -9   7   4        5.04       -0.40      9.06 o
  -8   7   4        8.43        7.12      7.39 o
  -7   7   4        5.46        3.78      6.38 o
  -6   7   4       64.12       72.74      4.40 o
  -5   7   4       60.85       60.36      5.52 o
  -4   7   4      332.16      322.39     11.84 o
  -3   7   4      266.46      256.62      5.27 o
  -2   7   4      114.24      111.07      3.41 o
  -1   7   4      104.20      110.87      3.39 o
   0   7   4       24.21       23.10      2.09 o
   1   7   4      102.93      117.36      3.95 o
   2   7   4      121.51      116.34      3.94 o
   3   7   4      267.33      255.62      4.48 o
   4   7   4      338.30      332.93      5.39 o
   5   7   4       61.51       67.91      4.18 o
   6   7   4       63.90       68.62      4.06 o
  -9   8   4        4.88        4.44      7.87 o
  -8   8   4        8.83        7.74      7.32 o
  -7   8   4       13.42       16.01      7.65 o
  -6   8   4        0.83        0.05      2.32 o
  -5   8   4       45.94       38.95      4.04 o
  -4   8   4      270.76      261.57      5.67 o
  -3   8   4      208.82      213.31      6.49 o
  -2   8   4      233.96      218.32      5.04 o
  -1   8   4       63.51       69.37      2.88 o
   0   8   4      147.99      135.49      4.55 o
   1   8   4       67.00       81.34      3.64 o
   2   8   4      235.85      226.61      5.82 o
   3   8   4      201.41      203.88      4.86 o
   4   8   4      272.86      271.92      6.61 o
   5   8   4       43.92       37.45      2.43 o
   6   8   4        0.91        4.49      2.73 o
  -8   9   4        1.59       19.44      7.89 o
  -7   9   4       12.55        9.83      7.48 o
  -6   9   4        7.33        8.15      3.13 o
  -5   9   4       18.68       22.43      4.91 o
  -4   9   4       73.78       70.44      3.34 o
  -3   9   4       62.22       59.69      4.17 o
  -2   9   4       44.53       43.25      2.68 o
  -1   9   4      224.60      213.90      5.02 o
   0   9   4        0.23       -1.42      2.46 o
   1   9   4      229.53      223.27      6.16 o
   2   9   4       42.08       43.10      3.87 o
   3   9   4       62.82       60.83      3.40 o
   4   9   4       72.73       72.38      3.86 o
   5   9   4       19.06       17.83      2.17 o
   6   9   4        7.69       13.79      3.87 o
  -8  10   4        9.62       13.43      8.16 o
  -7  10   4        5.17       -5.78      5.78 o
  -6  10   4       19.22       19.09      4.53 o
  -5  10   4       70.79       79.89     15.92 o
  -4  10   4       20.64       22.10      2.42 o
  -3  10   4      393.46      401.61      7.83 o
  -2  10   4      552.48      556.25      9.28 o
  -1  10   4        4.69        2.65      1.53 o
   0  10   4      223.17      214.25      6.40 o
   1  10   4        4.78        3.56      2.07 o
   2  10   4      546.93      549.71     10.81 o
   3  10   4      393.68      413.91      8.98 o
   4  10   4       20.62       18.39      3.10 o
   5  10   4       72.10       83.85      4.53 o
   6  10   4       18.60       26.65      4.99 o
  -8  11   4        1.09        4.57      7.26 o
  -7  11   4        2.87        0.90      6.49 o
  -6  11   4       12.36        9.41      3.72 o
  -5  11   4       23.72       24.48      4.29 o
  -4  11   4       80.64       82.18      3.90 o
  -3  11   4      109.51      105.84      4.32 o
  -2  11   4      256.70      250.18      6.07 o
  -1  11   4       91.50       87.50      4.42 o
   0  11   4        4.10        2.87      2.10 o
   1  11   4       91.26       77.88      4.33 o
   2  11   4      256.13      245.61      7.13 o
   3  11   4      109.29      112.95      5.09 o
   4  11   4       82.51       90.45     13.50 o
   5  11   4       22.89       23.15      3.18 o
   6  11   4       12.62       15.90      4.86 o
  -7  12   4        2.33        8.51      7.30 o
  -6  12   4        0.08        0.61      3.21 o
  -5  12   4       70.80       85.95      5.65 o
  -4  12   4       43.08       46.03      3.34 o
  -3  12   4      161.28      150.79      5.20 o
  -2  12   4       11.11       14.35      2.24 o
  -1  12   4       29.07       30.62      2.51 o
   0  12   4        7.37        5.06      1.65 o
   1  12   4       29.51       24.94      3.16 o
   2  12   4       12.12       10.57      2.76 o
   3  12   4      161.02      147.39      5.81 o
   4  12   4       43.48       41.06      6.28 o
   5  12   4       71.13       81.26      5.44 o
   6  12   4        0.07       -1.80      4.11 o
  -7  13   4       13.41       16.12      8.55 o
  -6  13   4        4.35       10.70      3.95 o
  -5  13   4        4.61        0.56      2.56 o
  -4  13   4       91.93       92.56      4.48 o
  -3  13   4       43.74       44.61      3.30 o
  -2  13   4       63.78       65.88      3.62 o
  -1  13   4       39.84       44.89      4.00 o
   0  13   4       22.31       22.83      3.27 o
   1  13   4       39.98       46.80      4.07 o
   2  13   4       63.79       54.91      4.28 o
   3  13   4       43.17       35.72      5.64 o
   4  13   4       92.61       96.66      5.28 o
   5  13   4        4.31        3.92      3.14 o
   6  13   4        4.39        2.57      4.46 o
  -6  14   4        6.56       16.29      5.06 o
  -5  14   4        2.87        2.79      3.24 o
  -4  14   4       23.62       19.80      4.37 o
  -3  14   4       59.74       51.19      4.49 o
  -2  14   4       21.44       30.10      3.75 o
  -1  14   4       19.99       24.88      5.13 o
   0  14   4       34.29       42.87      4.15 o
   1  14   4       20.86       20.86      3.41 o
   2  14   4       20.70       22.83      3.52 o
   3  14   4       59.89       56.58      5.65 o
   4  14   4       23.79       21.31      3.61 o
   5  14   4        2.83        0.01      2.98 o
   6  14   4        6.35       14.93      4.53 o
  -5  15   4        6.34        0.44      3.85 o
  -4  15   4        4.31        4.12      4.00 o
  -3  15   4       34.05       36.25      4.34 o
  -2  15   4       10.20       11.37      4.10 o
  -1  15   4       52.08       60.46      4.98 o
   0  15   4       12.63        7.35      2.94 o
   1  15   4       51.76       50.76      4.74 o
   2  15   4       10.71       11.70      3.75 o
   3  15   4       33.79       33.95      5.28 o
   4  15   4        4.00        7.15      3.45 o
   5  15   4        5.95       12.26      3.41 o
  -4  16   4       25.60       30.93      6.11 o
  -3  16   4        1.99        0.54      2.86 o
  -2  16   4       15.13       16.56      3.75 o
  -1  16   4       19.27       18.40      3.87 o
   0  16   4        9.55       13.08      3.56 o
   1  16   4       20.10       23.10      4.00 o
   2  16   4       14.58       19.28      3.80 o
   3  16   4        1.85        4.50      5.36 o
   4  16   4       25.33       32.27      4.55 o
  -3  17   4        9.38       12.21      5.05 o
  -2  17   4        5.25        6.58      3.14 o
  -1  17   4        4.74        6.31      3.50 o
   0  17   4       11.16        5.89      3.37 o
   1  17   4        4.51        3.94      3.42 o
   2  17   4        5.20        8.66      4.01 o
   3  17   4        9.32        7.13      3.92 o
  -2  18   4        2.40        0.62      6.31 o
  -1  18   4        5.83        3.62      7.44 o
   0  18   4        9.09        5.81      3.53 o
   1  18   4        6.09       -1.60      3.73 o
   2  18   4        2.61       -3.12      6.29 o
   1   0   5      514.67      502.16      5.64 o
   2   0   5     2890.42     2997.31     26.58 o
   3   0   5      484.04      502.36      7.67 o
   4   0   5     2629.34     2600.25     39.53 o
   5   0   5       95.98      112.37      8.90 o
   6   0   5       30.24       25.04      6.27 o
   7   0   5        2.18        5.85      5.50 o
   8   0   5        2.69       -3.61      5.89 o
   9   0   5        0.20       -1.32      6.97 o
  -9   1   5        3.42       -0.11      7.34 o
  -8   1   5        7.42        6.46      6.71 o
  -7   1   5        7.41       -0.29      5.58 o
  -6   1   5      110.37       91.79      9.37 o
  -5   1   5      963.92      905.70     28.03 o
  -4   1   5      525.09      535.40      6.86 o
  -3   1   5     1370.82     1391.31     15.04 o
  -2   1   5      208.26      188.05      2.98 o
  -1   1   5     6906.25     7544.54     63.73 o
   0   1   5      536.39      563.16      6.20 o
   1   1   5     6866.23     7462.90     63.76 o
   2   1   5      206.42      188.09      2.70 o
   3   1   5     1374.11     1382.03     14.98 o
   4   1   5      523.99      547.29      9.66 o
   5   1   5      964.05      925.49     27.81 o
   6   1   5      113.59      107.86      9.98 o
   7   1   5        7.48        4.16      5.67 o
   8   1   5        7.66        7.26      7.63 o
   9   1   5        3.35        0.53      7.52 o
  -9   2   5        8.16       -2.86      7.32 o
  -8   2   5        7.00        6.44      6.93 o
  -7   2   5       34.62       28.76      8.16 o
  -6   2   5       36.91       39.62      7.30 o
  -5   2   5        1.95       -2.95      3.36 o
  -4   2   5      306.58      296.88      4.76 o
  -3   2   5       75.91       69.92      2.70 o
  -2   2   5      485.12      502.41      5.94 o
  -1   2   5     2328.73     2331.89     21.21 o
   0   2   5      109.15      137.82      2.36 o
   1   2   5     2353.35     2364.17     19.38 o
   2   2   5      487.27      507.76      5.89 o
   3   2   5       74.38       72.49      1.89 o
   4   2   5      310.27      309.76      3.92 o
   5   2   5        2.59        2.42      3.91 o
   6   2   5       36.15       37.07      6.97 o
   7   2   5       36.42       42.39      7.96 o
   8   2   5        7.18       10.31      7.21 o
   9   2   5        8.27        5.80      8.35 o
  -9   3   5        0.01      -10.77     10.77 o
  -8   3   5        5.26        4.60      6.88 o
  -7   3   5        4.20        4.13      5.28 o
  -6   3   5      109.56       77.74      9.04 o
  -5   3   5       77.84       73.07      2.36 o
  -4   3   5       91.13       81.68      3.16 o
  -3   3   5      146.13      133.82      3.76 o
  -2   3   5     1772.99     2010.30     20.12 o
  -1   3   5     1043.08     1071.87     13.47 o
   0   3   5       18.96       11.67      0.92 o
   1   3   5     1030.93     1056.58     13.27 o
   2   3   5     1808.39     2035.78     18.78 o
   3   3   5      143.13      134.62      4.01 o
   4   3   5       91.21       85.17      1.82 o
   5   3   5       80.56       72.25      7.28 o
   6   3   5      111.91      118.20     10.25 o
   7   3   5        4.30       11.94      6.07 o
   8   3   5        5.53       15.43      7.37 o
   9   3   5        0.01       -7.19      7.19 o
  -9   4   5        5.45      -10.60     10.60 o
  -8   4   5        4.55        7.17      6.99 o
  -7   4   5       16.87       27.02      7.41 o
  -6   4   5       77.06       78.71      9.10 o
  -5   4   5       20.06       21.91      3.89 o
  -4   4   5      226.91      224.53      4.81 o
  -3   4   5       43.02       40.21      2.03 o
  -2   4   5      467.65      455.42      5.90 o
  -1   4   5      601.46      662.80      9.63 o
   0   4   5      217.70      224.32      4.11 o
   1   4   5      616.18      669.96      7.43 o
   2   4   5      474.49      457.83      5.75 o
   3   4   5       41.89       38.37      1.62 o
   4   4   5      220.87      222.41      3.43 o
   5   4   5       21.02       21.76      2.06 o
   6   4   5       78.13       72.60      8.24 o
   7   4   5       17.84       14.60      8.11 o
   8   4   5        4.47       10.42      7.19 o
   9   4   5        5.50       -5.87      7.41 o
  -9   5   5        2.28       -6.86      6.86 o
  -8   5   5        1.94        2.88      6.93 o
  -7   5   5       41.79       42.59      8.99 o
  -6   5   5       21.59       13.30      5.69 o
  -5   5   5      218.02      203.78      6.68 o
  -4   5   5      226.69      229.11      4.82 o
  -3   5   5      503.35      490.55      9.14 o
  -2   5   5       16.86       13.86      1.27 o
  -1   5   5      141.34      148.26      4.08 o
   0   5   5      380.18      402.08      7.19 o
   1   5   5      147.03      156.88      3.31 o
   2   5   5       16.46       12.11      1.11 o
   3   5   5      509.02      490.72      7.44 o
   4   5   5      229.46      229.49      3.89 o
   5   5   5      212.64      209.68      8.85 o
   6   5   5       21.89       18.71      5.85 o
   7   5   5       41.32       47.53      8.46 o
   8   5   5        1.87       -3.94      6.38 o
  -9   6   5        0.06       -7.61      7.61 o
  -8   6   5        4.24       12.99      7.94 o
  -7   6   5       16.41        8.33      6.42 o
  -6   6   5       23.92       28.65      3.65 o
  -5   6   5       51.42       46.98     10.51 o
  -4   6   5      441.64      426.34      8.51 o
  -3   6   5       19.67       20.08      1.60 o
  -2   6   5      511.82      515.67      7.82 o
  -1   6   5       47.29       37.17      2.36 o
   0   6   5       76.74       85.87      3.35 o
   1   6   5       50.24       39.81      1.53 o
   2   6   5      516.93      520.77      7.29 o
   3   6   5       19.58       19.10      1.68 o
   4   6   5      431.42      406.52      6.53 o
   5   6   5       49.99       47.58      6.09 o
   6   6   5       23.35       23.67      5.23 o
   7   6   5       15.47        7.98      6.02 o
  -9   7   5        2.37       -7.61      7.61 o
  -8   7   5       20.68       26.76      9.56 o
  -7   7   5       38.47       51.65      9.92 o
  -6   7   5       52.87       61.79      4.30 o
  -5   7   5       71.73       68.50      4.73 o
  -4   7   5      209.16      206.70      6.01 o
  -3   7   5       16.44       16.22      1.85 o
  -2   7   5      452.83      448.86      7.33 o
  -1   7   5      294.66      293.41      6.63 o
   0   7   5       12.23       18.58      2.03 o
   1   7   5      292.77      297.78      8.26 o
   2   7   5      451.38      434.98      6.62 o
   3   7   5       16.50       15.64      1.70 o
   4   7   5      209.53      201.99      4.54 o
   5   7   5       71.54       66.05      2.98 o
   6   7   5       52.97       55.76      3.84 o
  -8   8   5        1.64        0.00      6.46 o
  -7   8   5       48.27       48.11      9.70 o
  -6   8   5       20.03       23.14      3.52 o
  -5   8   5       21.85       21.11      5.12 o
  -4   8   5      128.84      130.85      4.13 o
  -3   8   5       99.14       93.41      3.61 o
  -2   8   5      268.27      256.26      6.03 o
  -1   8   5      505.08      504.14     12.82 o
   0   8   5       79.20       65.72      4.63 o
   1   8   5      503.77      516.00      9.56 o
   2   8   5      267.11      246.03      6.24 o
   3   8   5       97.49       92.94      3.96 o
   4   8   5      132.96      132.77      4.53 o
   5   8   5       20.31       20.24      2.27 o
   6   8   5       20.45       27.88      3.89 o
  -8   9   5        1.89       -5.87      5.87 o
  -7   9   5        5.15        3.76      6.46 o
  -6   9   5       24.37       27.65      5.66 o
  -5   9   5       92.25       97.69      5.98 o
  -4   9   5       35.77       34.34      3.07 o
  -3   9   5      640.07      623.73     10.02 o
  -2   9   5      348.21      329.10      6.66 o
  -1   9   5      200.55      184.95      4.78 o
   0   9   5      192.80      213.00      6.09 o
   1   9   5      197.56      179.54      5.66 o
   2   9   5      353.11      330.15      7.74 o
   3   9   5      649.03      640.07     11.36 o
   4   9   5       34.70       31.71      3.46 o
   5   9   5       92.39      107.75      4.64 o
   6   9   5       24.20       28.82      4.66 o
  -8  10   5        4.59       -2.07      7.32 o
  -7  10   5        2.36        5.61      6.46 o
  -6  10   5       11.37       11.57      5.61 o
  -5  10   5       10.61        6.97      3.24 o
  -4  10   5      129.83      131.33      4.60 o
  -3  10   5       43.15       39.11      3.53 o
  -2  10   5      402.94      383.84      8.70 o
  -1  10   5       75.52       77.98      3.40 o
   0  10   5       47.44       59.02      3.78 o
   1  10   5       73.25       66.39      3.92 o
   2  10   5      401.92      403.32      8.99 o
   3  10   5       42.20       42.01      3.25 o
   4  10   5      132.01      134.36      6.20 o
   5  10   5       10.33        6.01      2.42 o
   6  10   5       11.63       17.63      4.55 o
  -8  11   5        2.67       16.84      7.94 o
  -7  11   5        1.53       -5.28      5.28 o
  -6  11   5        1.05        3.32      3.29 o
  -5  11   5        2.05        4.15      3.24 o
  -4  11   5        2.85        1.63      1.93 o
  -3  11   5      140.99      140.13      4.82 o
  -2  11   5       38.07       42.01      2.95 o
  -1  11   5      153.01      142.43      4.59 o
   0  11   5       26.06       23.07      2.94 o
   1  11   5      149.52      146.09      5.67 o
   2  11   5       38.78       39.85      3.46 o
   3  11   5      144.22      137.71      5.46 o
   4  11   5        2.79        7.30      2.77 o
   5  11   5        2.14        0.15      2.54 o
   6  11   5        0.86        2.53      4.09 o
  -7  12   5        1.67       -4.42      6.57 o
  -6  12   5        3.60       -2.03      4.51 o
  -5  12   5        2.10        0.17      3.27 o
  -4  12   5        0.42       -0.03      2.06 o
  -3  12   5        0.53       -0.72      1.82 o
  -2  12   5        6.04        3.76      1.78 o
  -1  12   5        1.08        2.26      1.60 o
   0  12   5       14.72       12.24      2.02 o
   1  12   5        1.77        0.26      2.11 o
   2  12   5        6.33        4.63      2.30 o
   3  12   5        0.58       -1.90      1.90 o
   4  12   5        0.44       -1.23      2.73 o
   5  12   5        2.16        1.00      3.24 o
   6  12   5        3.59        4.27      4.60 o
  -7  13   5        1.72       -1.10      6.99 o
  -6  13   5        1.51        3.08      5.76 o
  -5  13   5       18.97       25.62      3.57 o
  -4  13   5       28.82       31.36      3.27 o
  -3  13   5       70.54       68.08      4.50 o
  -2  13   5        0.33        0.19      2.11 o
  -1  13   5       35.09       36.00      3.14 o
   0  13   5        2.23        0.07      2.19 o
   1  13   5       35.54       34.34      4.49 o
   2  13   5        0.18       -0.36      2.04 o
   3  13   5       70.50       70.91      7.83 o
   4  13   5       29.15       38.69      4.85 o
   5  13   5       18.90       23.37      4.00 o
   6  13   5        1.81       -0.62      3.83 o
  -6  14   5        1.85       -5.87      5.87 o
  -5  14   5        1.30        1.36      3.07 o
  -4  14   5       26.18       29.65      3.77 o
  -3  14   5       11.64       10.57      3.21 o
  -2  14   5       69.60       70.48     11.64 o
  -1  14   5       30.49       25.34      3.68 o
   0  14   5        9.68       15.89      3.15 o
   1  14   5       29.69       27.35      3.66 o
   2  14   5       69.47       69.51      4.88 o
   3  14   5       11.51       15.04      4.09 o
   4  14   5       27.63       26.56      6.05 o
   5  14   5        1.28        0.82      2.80 o
  -4  15   5       15.16       12.22      3.93 o
  -3  15   5       44.14       44.87      5.26 o
  -2  15   5        5.65        2.83      2.74 o
  -1  15   5       61.85       73.25      5.42 o
   0  15   5       44.61       44.49      7.09 o
   1  15   5       62.17       64.58      5.11 o
   2  15   5        5.89        5.83      2.97 o
   3  15   5       45.55       55.61     10.19 o
   4  15   5       15.47       16.24      3.78 o
   5  15   5       20.70       20.73      5.76 o
  -4  16   5       13.05       14.03      5.30 o
  -3  16   5        5.40        1.17      2.80 o
  -2  16   5        1.99       -1.39      2.82 o
  -1  16   5       31.60       43.82      4.90 o
   0  16   5       16.79       12.42      3.47 o
   1  16   5       32.04       34.95      4.46 o
   2  16   5        2.17       -1.33      3.26 o
   3  16   5        5.61       13.51      4.48 o
   4  16   5       12.74       12.88      4.92 o
  -3  17   5        3.34       -1.69      6.75 o
  -2  17   5        4.12        2.19      2.85 o
  -1  17   5        1.10        4.20      3.41 o
   0  17   5       50.92       61.53      5.71 o
   1  17   5        1.09        1.42      3.25 o
   2  17   5        4.30       -1.97      3.48 o
   3  17   5        3.32        1.54      6.71 o
  -1  18   5        8.57       18.27      7.67 o
   0  18   5        0.83        4.71      5.32 o
   1  18   5        9.13        2.33      5.25 o
   0   0   6      839.88      911.99     20.91 o
   1   0   6      578.66      535.16      6.91 o
   2   0   6        2.36        0.90      0.73 o
   3   0   6       76.67       70.98      1.94 o
   4   0   6      180.91      161.91      2.82 o
   5   0   6      163.66      161.23     10.58 o
   6   0   6       76.12       71.87      8.64 o
   7   0   6       28.03       25.20      7.52 o
   8   0   6        0.14        1.30      5.63 o
   9   0   6       11.71        6.62      8.64 o
  -9   1   6        2.25      -11.26     11.26 o
  -8   1   6       13.20        8.11      7.26 o
  -7   1   6       52.20       60.42      9.41 o
  -6   1   6       45.09       43.16      7.26 o
  -5   1   6      145.76      142.93     10.09 o
  -4   1   6      711.15      689.81      8.66 o
  -3   1   6      322.93      304.15      6.86 o
  -2   1   6      527.00      549.06      6.47 o
  -1   1   6      779.75      845.86      9.76 o
   0   1   6     1225.74     1192.96     11.76 o
   1   1   6      757.28      805.59     11.18 o
   2   1   6      542.27      564.16      6.46 o
   3   1   6      319.93      314.94      4.28 o
   4   1   6      708.04      685.75      9.13 o
   5   1   6      140.65      143.15      9.85 o
   6   1   6       45.50       39.47      6.93 o
   7   1   6       51.98       62.55      9.21 o
   8   1   6       13.44       18.95      7.89 o
   9   1   6        2.21       -0.68      6.82 o
  -9   2   6        8.53       12.31      9.89 o
  -8   2   6        6.46       17.37      8.11 o
  -7   2   6        5.46       10.97      6.07 o
  -6   2   6       15.95       22.21      6.22 o
  -5   2   6      259.32      257.63      6.53 o
  -4   2   6      370.19      366.47      6.84 o
  -3   2   6      767.03      733.54      8.23 o
  -2   2   6     1088.33     1149.29     11.54 o
  -1   2   6     2126.58     2319.41     23.81 o
   0   2   6       26.60       22.95      1.36 o
   1   2   6     2148.96     2335.11     23.85 o
   2   2   6     1072.09     1113.56     11.40 o
   3   2   6      770.44      752.81      7.44 o
   4   2   6      368.76      360.42      4.67 o
   5   2   6      251.36      239.41     12.66 o
   6   2   6       15.65       11.65      5.03 o
   7   2   6        5.60        2.07      5.45 o
   8   2   6        6.31        5.63      6.11 o
   9   2   6        8.43       -0.79      7.30 o
  -9   3   6        0.70        7.10      7.72 o
  -8   3   6        2.87        1.54      5.89 o
  -7   3   6        6.45       17.24      6.86 o
  -6   3   6       14.04        6.42      4.77 o
  -5   3   6       43.45       40.90      2.99 o
  -4   3   6      460.74      432.71      6.60 o
  -3   3   6      221.57      221.55      3.75 o
  -2   3   6      266.17      314.98      5.14 o
  -1   3   6     4676.71     4999.15     43.63 o
   0   3   6       98.58       94.62      2.62 o
   1   3   6     4703.85     5015.18     48.85 o
   2   3   6      265.58      301.60      4.43 o
   3   3   6      219.57      222.65      3.72 o
   4   3   6      451.91      424.71      4.89 o
   5   3   6       43.38       48.29      2.81 o
   6   3   6       15.04        9.70      4.75 o
   7   3   6        6.78        2.73      5.39 o
   8   3   6        2.92       11.65      7.08 o
   9   3   6        0.79        0.15      7.30 o
  -9   4   6        2.25       -3.74      6.60 o
  -8   4   6       14.82       21.41      8.05 o
  -7   4   6        6.18        5.98      5.91 o
  -6   4   6        0.17       -1.19      3.83 o
  -5   4   6        7.48       10.05      4.17 o
  -4   4   6       86.83       76.48      2.87 o
  -3   4   6       16.71       17.11      1.63 o
  -2   4   6       77.85       74.92      2.30 o
  -1   4   6     1030.22     1035.62     14.60 o
   0   4   6      523.76      575.62      9.09 o
   1   4   6     1020.66     1009.53     13.98 o
   2   4   6       79.35       75.22      2.19 o
   3   4   6       18.77       19.19      1.33 o
   4   4   6       85.16       77.48      2.00 o
   5   4   6        7.15        8.93      4.05 o
   6   4   6        0.21       -3.76      3.76 o
   7   4   6        6.52       11.43      6.00 o
   8   4   6       15.44       23.92      7.85 o
   9   4   6        2.05       -6.40      6.40 o
  -9   5   6        2.28        1.34      7.78 o
  -8   5   6        3.63       -2.64      6.97 o
  -7   5   6       87.20       93.46     11.32 o
  -6   5   6       15.49       12.71      5.80 o
  -5   5   6       38.94       45.17      4.82 o
  -4   5   6      163.87      159.93      4.18 o
  -3   5   6       14.21       13.22      1.63 o
  -2   5   6       53.17       54.98      3.07 o
  -1   5   6     1411.68     1542.01     27.48 o
   0   5   6      408.00      456.84      8.00 o
   1   5   6     1408.48     1519.46     16.78 o
   2   5   6       57.12       64.36      3.39 o
   3   5   6       13.17       12.09      1.26 o
   4   5   6      164.05      165.73      3.41 o
   5   5   6       40.36       38.12      5.74 o
   6   5   6       14.14       15.13      5.39 o
   7   5   6       89.41       80.07     10.05 o
   8   5   6        3.76       -5.52      5.52 o
  -9   6   6        0.10        8.90      8.38 o
  -8   6   6        7.35        2.22      7.43 o
  -7   6   6       35.04       28.80      8.03 o
  -6   6   6        9.51        8.97      2.89 o
  -5   6   6      103.10      104.53      8.94 o
  -4   6   6       61.76       64.62      4.66 o
  -3   6   6      135.88      131.93      3.78 o
  -2   6   6        3.42        3.69      1.33 o
  -1   6   6      117.81      114.81      4.49 o
   0   6   6       24.74       30.40      2.27 o
   1   6   6      113.93      117.82      3.35 o
   2   6   6        2.40        1.62      0.97 o
   3   6   6      137.11      137.41      3.22 o
   4   6   6       59.26       54.62      2.56 o
   5   6   6      101.81       93.29      8.05 o
   6   6   6        9.83        6.82     10.01 o
   7   6   6       34.55       40.98      8.00 o
   8   6   6        7.75       -5.30      5.30 o
  -9   7   6        5.71       10.60      8.79 o
  -8   7   6       15.31       13.32      8.24 o
  -7   7   6       93.35      106.13     12.07 o
  -6   7   6       65.21       71.83      4.71 o
  -5   7   6       40.08       45.54      5.80 o
  -4   7   6      435.28      432.74      9.13 o
  -3   7   6      441.86      428.86      7.88 o
  -2   7   6      518.03      500.09      8.08 o
  -1   7   6      149.82      146.03      4.68 o
   0   7   6        0.49        1.07      1.62 o
   1   7   6      152.22      144.61      5.87 o
   2   7   6      519.16      499.49      7.38 o
   3   7   6      435.36      411.58      7.40 o
   4   7   6      435.77      430.64      7.10 o
   5   7   6       40.82       44.57      2.96 o
   6   7   6       65.25       67.96      4.27 o
   7   7   6       93.78      104.26     10.58 o
  -8   8   6        6.12        7.65      7.89 o
  -7   8   6        0.22        0.62      6.18 o
  -6   8   6       12.34       14.04      4.17 o
  -5   8   6       18.39       25.22      6.69 o
  -4   8   6      165.08      172.26      5.82 o
  -3   8   6      540.60      518.03      8.69 o
  -2   8   6       64.00       53.26      2.85 o
  -1   8   6      631.59      628.87     11.14 o
   0   8   6       44.46       41.81      2.93 o
   1   8   6      628.79      613.13     10.99 o
   2   8   6       60.42       53.90      2.32 o
   3   8   6      539.82      519.49      9.91 o
   4   8   6      161.32      164.32      5.03 o
   5   8   6       18.44       20.37      2.47 o
   6   8   6       11.76       12.23      2.83 o
  -8   9   6       22.52       24.69      9.50 o
  -7   9   6       15.72        7.87      6.40 o
  -6   9   6        0.85       -2.66      2.77 o
  -5   9   6       38.67       32.69      4.13 o
  -4   9   6       61.93       57.12      3.65 o
  -3   9   6       13.26       13.48      2.19 o
  -2   9   6      274.31      254.48      5.91 o
  -1   9   6      359.82      339.45      6.82 o
   0   9   6      224.63      228.76      7.23 o
   1   9   6      361.21      342.30      8.01 o
   2   9   6      268.04      247.57      6.68 o
   3   9   6       12.87       13.99      3.92 o
   4   9   6       62.02       59.38      5.11 o
   5   9   6       38.64       43.60      4.16 o
   6   9   6        1.08        1.54      3.52 o
  -8  10   6        4.39       10.11      8.18 o
  -7  10   6       21.84       23.48      8.42 o
  -6  10   6       11.92       15.38      3.80 o
  -5  10   6       30.33       33.53      4.42 o
  -4  10   6       51.14       48.03      4.38 o
  -3  10   6       37.38       42.56      3.00 o
  -2  10   6      382.54      366.73      7.46 o
  -1  10   6      377.15      363.23      7.30 o
   0  10   6      279.14      270.86      7.42 o
   1  10   6      377.01      371.14      8.75 o
   2  10   6      376.42      357.05      8.56 o
   3  10   6       37.47       42.60      3.29 o
   4  10   6       50.35       52.37      4.45 o
   5  10   6       29.74       29.04      4.11 o
   6  10   6       11.91       12.00      4.31 o
  -8  11   6        2.74        2.35      8.18 o
  -7  11   6        4.40       -0.62      6.18 o
  -6  11   6        8.29        8.49      3.76 o
  -5  11   6       15.10       17.18      4.46 o
  -4  11   6       96.10       97.68      5.22 o
  -3  11   6       73.85       79.44      3.93 o
  -2  11   6      353.06      340.33      7.39 o
  -1  11   6      103.66       92.37      5.05 o
   0  11   6       42.33       39.66      4.47 o
   1  11   6      101.73       94.26      5.80 o
   2  11   6      352.51      342.52      9.45 o
   3  11   6       72.25       81.01      4.95 o
   4  11   6       96.05       96.50      5.97 o
   5  11   6       16.21       24.12      4.44 o
   6  11   6        7.95        9.06      4.77 o
  -7  12   6       10.42        9.78      6.90 o
  -6  12   6        3.72       -0.28      3.42 o
  -5  12   6       35.08       42.00      5.15 o
  -4  12   6       44.97       43.12      3.44 o
  -3  12   6       52.57       48.18      3.40 o
  -2  12   6      177.46      160.72      5.87 o
  -1  12   6       52.76       45.86      3.10 o
   0  12   6       44.61       43.14      3.78 o
   1  12   6       51.96       45.62      3.88 o
   2  12   6      179.24      168.78      6.37 o
   3  12   6       52.82       47.47      3.86 o
   4  12   6       45.44       51.49      4.88 o
   5  12   6       35.44       38.71      4.36 o
   6  12   6        3.45        5.21      4.68 o
  -7  13   6        0.41       -5.98      5.98 o
  -6  13   6        5.40        8.39      3.46 o
  -5  13   6        5.25        8.23      4.02 o
  -4  13   6        7.72       12.53      2.63 o
  -3  13   6       45.42       45.44      3.47 o
  -2  13   6        1.16        1.90      2.00 o
  -1  13   6        2.47       -1.25      1.64 o
   0  13   6        4.18        4.64      1.85 o
   1  13   6        2.64        0.33      2.26 o
   2  13   6        0.80       -2.04      2.04 o
   3  13   6       46.03       50.50      5.32 o
   4  13   6        7.80       13.10      3.76 o
   5  13   6        5.53        5.94      3.30 o
   6  13   6        5.63        1.78      3.52 o
  -6  14   6        1.15       -4.75      4.75 o
  -5  14   6       10.06       14.18      3.83 o
  -4  14   6        7.94        6.30      2.91 o
  -3  14   6        1.48        1.00      2.12 o
  -2  14   6       13.11        9.74      3.08 o
  -1  14   6        5.01        8.42      2.91 o
   0  14   6        0.16       -0.70      2.28 o
   1  14   6        5.90        3.08      2.63 o
   2  14   6       14.08       16.08      5.47 o
   3  14   6        1.64        2.69      3.38 o
   4  14   6        7.79        8.22      5.17 o
   5  14   6       10.43       18.90      3.86 o
  -4  15   6        7.70       14.69      7.93 o
  -3  15   6       17.03       22.33      3.82 o
  -2  15   6        8.63       10.58      3.25 o
  -1  15   6        5.03       13.43      3.49 o
   0  15   6       15.06       14.97      4.88 o
   1  15   6        4.85        6.86      3.20 o
   2  15   6        8.90       10.33      3.32 o
   3  15   6       17.03       17.83      4.68 o
   4  15   6        7.46        2.29      5.08 o
   5  15   6        4.95        6.77      4.88 o
  -4  16   6        1.29        2.57      4.16 o
  -3  16   6       11.29       10.39      3.34 o
  -2  16   6       36.15       45.85      4.94 o
  -1  16   6        2.02       -0.97      2.92 o
   0  16   6        5.30        3.88      3.12 o
   1  16   6        1.98        2.82      3.54 o
   2  16   6       36.18       37.81      4.59 o
   3  16   6       11.45        8.04      5.34 o
   4  16   6        1.28        6.53      4.13 o
  -3  17   6        9.58       17.02      8.05 o
  -2  17   6       33.95       39.85      4.81 o
  -1  17   6       26.53       20.44      4.35 o
   0  17   6       13.96       13.83      3.95 o
   1  17   6       27.12       30.90      4.68 o
   2  17   6       33.21       35.32      6.99 o
   3  17   6        9.68        8.22      7.04 o
   0  18   6        0.14       -0.37      4.77 o
   1  18   6       11.43        6.93      5.23 o
   1   0   7     2236.57     2348.96     29.05 o
   2   0   7      260.61      268.43      5.52 o
   3   0   7      451.32      466.04      5.89 o
   4   0   7       34.34       37.42      1.83 o
   5   0   7      506.36      515.84     19.77 o
   6   0   7        0.62        1.36      3.94 o
   7   0   7       13.41        7.28      6.00 o
   8   0   7        2.17       -4.90      4.90 o
   9   0   7        2.42       -9.48      9.48 o
  -9   1   7        2.61        7.85      7.72 o
  -8   1   7        3.20       -2.31      5.47 o
  -7   1   7       50.76       59.34      9.28 o
  -6   1   7       25.62       27.18      6.33 o
  -5   1   7        1.76        1.44      0.90 o
  -4   1   7      932.53      905.08     10.75 o
  -3   1   7       28.97       30.33      2.50 o
  -2   1   7     2021.98     2185.22     25.62 o
  -1   1   7     1299.78     1329.92     14.81 o
   0   1   7      601.80      664.65      8.48 o
   1   1   7     1324.19     1352.70     17.17 o
   2   1   7     2011.65     2199.18     34.65 o
   3   1   7       29.47       33.06      1.50 o
   4   1   7      929.21      856.09     25.62 o
   5   1   7        1.43        3.54      3.61 o
   6   1   7       25.89       22.91      6.13 o
   7   1   7       52.63       62.70      9.48 o
   8   1   7        3.13        1.76      5.98 o
   9   1   7        2.70       -8.60      8.60 o
  -9   2   7        0.42       -3.67      6.90 o
  -8   2   7        2.85       -2.75      5.67 o
  -7   2   7       11.96        9.87      5.80 o
  -6   2   7       55.73       64.38      8.44 o
  -5   2   7       52.88       46.58      3.05 o
  -4   2   7      232.83      235.39      4.55 o
  -3   2   7        3.77        6.65      1.02 o
  -2   2   7     1355.33     1392.50     14.67 o
  -1   2   7      104.93      109.60      2.90 o
   0   2   7     1257.39     1165.66     18.94 o
   1   2   7      102.73       99.71      2.84 o
   2   2   7     1358.46     1400.94     13.94 o
   3   2   7        3.83        6.35      0.90 o
   4   2   7      232.30      220.30      4.06 o
   5   2   7       53.48       48.05      5.27 o
   6   2   7       56.47       80.80      8.71 o
   7   2   7       11.98       -1.23      4.62 o
   8   2   7        3.17       14.75      7.15 o
   9   2   7        0.45       -5.85      5.85 o
  -9   3   7        4.54       14.49      8.66 o
  -8   3   7        0.71       -1.61      6.40 o
  -7   3   7       16.25       19.24      7.28 o
  -6   3   7        1.43        0.64      4.42 o
  -5   3   7       14.10       12.40      2.22 o
  -4   3   7       28.61       32.14      1.99 o
  -3   3   7       46.14       46.14      1.86 o
  -2   3   7      477.50      521.04      6.68 o
  -1   3   7      814.03      889.46     16.17 o
   0   3   7      398.52      400.05     10.23 o
   1   3   7      846.84      901.86     10.99 o
   2   3   7      485.37      518.46      8.72 o
   3   3   7       48.19       48.41      2.29 o
   4   3   7       26.76       27.97      1.54 o
   5   3   7       12.69       10.00      4.22 o
   6   3   7        1.66       -1.21      3.89 o
   7   3   7       16.84       21.19      6.99 o
   8   3   7        0.71        0.31      6.38 o
   9   3   7        4.74        6.73      7.39 o
  -9   4   7       10.47       15.50      9.06 o
  -8   4   7        1.49       -2.68      6.57 o
  -7   4   7        8.53       14.69      6.90 o
  -6   4   7       69.53       74.42      9.32 o
  -5   4   7      118.16      125.61      7.83 o
  -4   4   7      352.45      343.34      6.16 o
  -3   4   7      680.40      664.45      9.39 o
  -2   4   7      276.04      292.79      4.77 o
  -1   4   7      902.06      931.36     13.21 o
   0   4   7       73.93       65.88      4.09 o
   1   4   7      917.82      934.69     13.37 o
   2   4   7      278.53      290.25      4.94 o
   3   4   7      674.90      676.91      8.12 o
   4   4   7      351.19      346.14      5.18 o
   5   4   7      118.02      128.55      9.21 o
   6   4   7       70.75       66.42      7.92 o
   7   4   7        8.17       11.92      6.11 o
   8   4   7        1.58        4.49      6.93 o
   9   4   7       10.36        1.30      7.61 o
  -9   5   7        1.91        9.63      8.79 o
  -8   5   7        1.88       -5.34      5.34 o
  -7   5   7        5.72        0.92      5.58 o
  -6   5   7       12.01       14.80      2.22 o
  -5   5   7       26.16       21.62      3.12 o
  -4   5   7      402.34      368.12     10.47 o
  -3   5   7       24.27       27.92      2.03 o
  -2   5   7      483.99      499.84      8.05 o
  -1   5   7      211.90      221.72      5.41 o
   0   5   7       27.42       36.13      2.34 o
   1   5   7      209.49      218.38      4.33 o
   2   5   7      501.00      525.07      7.51 o
   3   5   7       24.58       30.91      1.73 o
   4   5   7      401.44      369.12      6.24 o
   5   5   7       26.02       21.66      1.78 o
   6   5   7       10.97       13.79      5.23 o
   7   5   7        5.72        2.66      5.50 o
   8   5   7        1.90       -3.23      5.94 o
   9   5   7        1.87       -1.17      7.39 o
  -9   6   7        7.01       -6.35      6.35 o
  -8   6   7        1.66        8.29      7.52 o
  -7   6   7        4.85        1.21      5.32 o
  -6   6   7        0.88        1.39      2.07 o
  -5   6   7      156.92      152.96     18.63 o
  -4   6   7      100.63      100.41      4.34 o
  -3   6   7      156.67      154.87      5.06 o
  -2   6   7      255.61      253.15      5.32 o
  -1   6   7      398.40      406.85      8.08 o
   0   6   7        0.09       -1.14      1.14 o
   1   6   7      405.60      412.97      6.36 o
   2   6   7      252.03      251.33      4.84 o
   3   6   7      151.99      148.90      3.87 o
   4   6   7      100.76       95.57      3.26 o
   5   6   7      157.75      159.23      4.95 o
   6   6   7        0.64        0.68      1.78 o
   7   6   7        4.83       -2.84      5.23 o
   8   6   7        1.90       -5.78      5.78 o
  -8   7   7        0.81        0.57      6.66 o
  -7   7   7       58.54       69.87     10.71 o
  -6   7   7       25.80       22.89      3.36 o
  -5   7   7      100.20       90.75      6.40 o
  -4   7   7       63.80       56.03      4.36 o
  -3   7   7      158.78      153.84      6.34 o
  -2   7   7      154.60      155.65      5.64 o
  -1   7   7      309.76      295.70      6.84 o
   0   7   7       47.88       42.04      2.83 o
   1   7   7      307.62      286.03      5.01 o
   2   7   7      156.72      154.76      5.63 o
   3   7   7      156.11      154.38      4.04 o
   4   7   7       63.53       53.46      4.59 o
   5   7   7      102.58       91.33      4.14 o
   6   7   7       25.91       26.00      3.16 o
   7   7   7       59.80       51.78      8.33 o
  -8   8   7        2.39        5.61      7.85 o
  -7   8   7        3.59        2.70      5.76 o
  -6   8   7       28.20       36.05      4.23 o
  -5   8   7       51.99       68.46      5.08 o
  -4   8   7       18.65       15.99      2.66 o
  -3   8   7       92.08       98.43      3.92 o
  -2   8   7      597.48      587.53      9.40 o
  -1   8   7       95.10       96.16      4.34 o
   0   8   7       18.25       19.32      2.38 o
   1   8   7       93.17       92.08      8.56 o
   2   8   7      590.14      568.98      8.37 o
   3   8   7       92.96       96.58      3.38 o
   4   8   7       19.11       16.83      2.41 o
   5   8   7       52.76       55.42      6.66 o
   6   8   7       28.55       29.48      6.12 o
  -8   9   7        0.82       13.24      8.46 o
  -7   9   7        8.75        3.67      6.22 o
  -6   9   7       25.97       33.09      4.72 o
  -5   9   7       26.75       25.12      4.17 o
  -4   9   7      280.53      285.16      7.95 o
  -3   9   7       29.15       29.79      2.63 o
  -2   9   7       63.14       51.19      3.03 o
  -1   9   7      289.18      277.88      7.41 o
   0   9   7       45.60       45.47      6.37 o
   1   9   7      289.64      274.59      7.27 o
   2   9   7       63.42       61.64      3.66 o
   3   9   7       29.01       26.46      2.75 o
   4   9   7      284.21      301.86      9.44 o
   5   9   7       27.41       30.80      3.89 o
   6   9   7       26.28       17.24      4.49 o
  -8  10   7        0.38       -3.65      7.04 o
  -7  10   7        4.90       -2.26      6.02 o
  -6  10   7        6.90        9.24      3.66 o
  -5  10   7       47.36       47.73      5.83 o
  -4  10   7       19.34       21.23      2.49 o
  -3  10   7      233.08      231.85      6.11 o
  -2  10   7       68.57       62.14      3.42 o
  -1  10   7        2.24        0.88      2.35 o
   0  10   7        9.99        8.06      2.35 o
   1  10   7        2.56        4.87      2.55 o
   2  10   7       70.08       64.56      4.03 o
   3  10   7      229.99      225.92      6.74 o
   4  10   7       19.62       19.71      3.39 o
   5  10   7       48.58       54.00      5.25 o
   6  10   7        6.81        5.80      4.31 o
  -7  11   7        6.31        6.11      7.12 o
  -6  11   7        0.86       -0.70      5.63 o
  -5  11   7        7.66        7.64      3.56 o
  -4  11   7       50.28       51.08      3.46 o
  -3  11   7       76.02       78.30      3.96 o
  -2  11   7       21.78       14.50      2.39 o
  -1  11   7        8.61        6.84      2.57 o
   0  11   7       29.34       25.68      3.12 o
   1  11   7        6.83        1.98      2.15 o
   2  11   7       19.88       14.63      2.87 o
   3  11   7       77.73       75.77      4.42 o
   4  11   7       52.28       57.23      6.06 o
   5  11   7        7.35        4.86      3.72 o
   6  11   7        0.93       -3.91      3.91 o
  -7  12   7        8.24        3.25      6.64 o
  -6  12   7       21.86       23.95      4.74 o
  -5  12   7       13.81       13.29      3.98 o
  -4  12   7        0.66        0.13      2.68 o
  -3  12   7       22.47       22.51      2.85 o
  -2  12   7       69.53       74.91      4.79 o
  -1  12   7        6.71        5.22      1.85 o
   0  12   7       42.64       44.94      3.94 o
   1  12   7        6.75        5.41      2.44 o
   2  12   7       68.92       67.05      4.48 o
   3  12   7       22.47       20.11      4.17 o
   4  12   7        0.71       -0.23      3.39 o
   5  12   7       13.64       12.00      4.57 o
   6  12   7       21.17       33.75      6.55 o
  -7  13   7        1.94       -2.13      6.05 o
  -6  13   7       14.28       17.50      5.80 o
  -5  13   7        2.72        1.42      3.49 o
  -4  13   7       89.35      101.35      5.56 o
  -3  13   7       10.13        8.68      2.44 o
  -2  13   7       70.73       64.71      3.84 o
  -1  13   7       23.08       26.81      2.81 o
   0  13   7        3.70       -1.55      2.03 o
   1  13   7       22.14       23.98      3.53 o
   2  13   7       70.11       66.82      4.70 o
   3  13   7       10.27        7.59      3.58 o
   4  13   7       87.71      101.14      6.86 o
   5  13   7        2.94       -3.14      3.85 o
   6  13   7       13.89       14.88      4.64 o
  -6  14   7        3.93       -5.67      5.67 o
  -5  14   7       25.06       25.39      4.54 o
  -4  14   7       25.50       27.48      3.70 o
  -3  14   7       57.78       57.02      4.38 o
  -2  14   7        9.17       11.93      2.55 o
  -1  14   7        6.35        3.70      2.71 o
   0  14   7       12.29       14.18      3.25 o
   1  14   7        6.75        2.98      2.71 o
   2  14   7        9.11        9.65      2.99 o
   3  14   7       56.64       60.43      5.90 o
   4  14   7       25.63       33.29      6.73 o
   5  14   7       25.11       26.71     10.16 o
  -4  15   7       46.44       55.38      5.67 o
  -3  15   7       30.10       39.89      4.54 o
  -2  15   7       39.57       36.08      4.40 o
  -1  15   7        7.49        7.67      3.19 o
   0  15   7        0.22        4.74      2.96 o
   1  15   7        7.74        5.65      3.10 o
   2  15   7       40.23       40.06      4.43 o
   3  15   7       29.99       33.96      5.22 o
   4  15   7       46.05       52.61      7.94 o
   5  15   7        1.25        1.63      3.83 o
  -4  16   7       14.01       11.17      4.75 o
  -3  16   7       15.12       21.55      4.01 o
  -2  16   7       15.38       14.66      3.66 o
  -1  16   7       13.10       16.35      3.85 o
   0  16   7        0.06        0.58      3.12 o
   1  16   7       13.21        8.19      4.64 o
   2  16   7       15.87       19.00      4.21 o
   3  16   7       14.63       15.11      4.31 o
   4  16   7       14.14        8.07      4.29 o
  -3  17   7       13.75       28.49      8.64 o
  -2  17   7        1.98        7.59      4.50 o
  -1  17   7        8.50        8.01      3.45 o
   0  17   7        0.30        1.65      3.16 o
   1  17   7        8.63       14.74      5.08 o
   2  17   7        2.01        5.57      4.05 o
   3  17   7       13.92       27.48      8.13 o
   0  18   7       14.82       19.22      6.64 o
   1  18   7        2.01        5.17      4.33 o
   0   0   8      354.60      302.86     10.42 o
   1   0   8      353.31      351.27      6.36 o
   2   0   8      163.24      190.51      3.55 o
   3   0   8       55.80       56.05      1.99 o
   4   0   8      603.18      557.65      9.54 o
   5   0   8        5.40        0.82      1.43 o
   6   0   8       30.71       25.57      6.53 o
   7   0   8        1.69       -2.62      5.03 o
   8   0   8        4.91       -1.21      6.29 o
   9   0   8        1.86       -0.88      5.76 o
  -9   1   8        2.66        6.68      6.97 o
  -8   1   8        6.74        2.48      6.55 o
  -7   1   8        1.67        2.53      5.03 o
  -6   1   8       59.17       70.47      8.71 o
  -5   1   8      146.95      151.39      5.04 o
  -4   1   8      150.99      161.77      3.95 o
  -3   1   8      323.41      312.83      4.79 o
  -2   1   8       15.39       13.04      1.38 o
  -1   1   8      616.89      693.95      9.43 o
   0   1   8      698.99      719.83     18.73 o
   1   1   8      634.21      720.53     10.74 o
   2   1   8       16.23       13.47      1.72 o
   3   1   8      321.88      316.16      5.96 o
   4   1   8      150.82      158.51      6.37 o
   5   1   8      149.36      141.88      6.37 o
   6   1   8       59.79       56.28      8.03 o
   7   1   8        1.46        4.42      5.12 o
   8   1   8        6.78        5.54      6.77 o
   9   1   8        2.73        1.61      9.10 o
  -9   2   8        0.83        8.75      7.81 o
  -8   2   8        1.15        4.82      6.90 o
  -7   2   8       12.83       10.20      6.07 o
  -6   2   8       11.75        7.06      4.77 o
  -5   2   8      378.80      374.38      9.08 o
  -4   2   8      208.96      197.27      4.37 o
  -3   2   8      292.06      292.20      5.23 o
  -2   2   8      824.88      882.36      9.94 o
  -1   2   8      276.08      295.01      5.98 o
   0   2   8      439.70      462.94      9.81 o
   1   2   8      268.75      298.64      7.38 o
   2   2   8      828.15      894.59     19.97 o
   3   2   8      289.29      292.77      5.00 o
   4   2   8      205.51      193.41      3.58 o
   5   2   8      380.53      364.38     16.09 o
   6   2   8       12.68        7.52      5.08 o
   7   2   8       13.17       15.61      6.42 o
   8   2   8        1.10       -1.67      5.69 o
   9   2   8        0.76       -8.53      8.53 o
  -9   3   8        5.93        0.24      8.38 o
  -8   3   8        2.16       -3.69      5.61 o
  -7   3   8        4.75        9.63      6.09 o
  -6   3   8       18.53       24.76      6.66 o
  -5   3   8       16.49       18.39      2.64 o
  -4   3   8      775.40      792.21     10.75 o
  -3   3   8       28.65       28.38      1.67 o
  -2   3   8     1667.77     1726.14     17.18 o
  -1   3   8     1440.21     1604.26     25.29 o
   0   3   8       91.54       93.25      3.39 o
   1   3   8     1419.20     1570.57     20.50 o
   2   3   8     1670.69     1710.21     17.00 o
   3   3   8       30.52       29.98      1.66 o
   4   3   8      776.23      795.64      9.52 o
   5   3   8       16.78       11.70      3.47 o
   6   3   8       18.25       14.84      5.10 o
   7   3   8        4.62        7.59      5.63 o
   8   3   8        2.10        0.48      6.05 o
   9   3   8        5.81        7.12      8.05 o
  -9   4   8        9.61        7.41      9.12 o
  -8   4   8        2.50       -2.00      5.96 o
  -7   4   8       38.83       61.50     10.00 o
  -6   4   8        8.47        6.46      5.28 o
  -5   4   8      149.29      145.93     16.29 o
  -4   4   8      202.65      197.00      7.97 o
  -3   4   8       48.72       49.29      2.17 o
  -2   4   8      319.34      310.60      5.80 o
  -1   4   8     2469.86     2476.54     30.55 o
   0   4   8      179.98      209.00      5.35 o
   1   4   8     2476.74     2501.39     30.55 o
   2   4   8      323.64      319.92      5.59 o
   3   4   8       51.54       50.69      2.08 o
   4   4   8      202.23      198.51      6.17 o
   5   4   8      145.36      133.46      4.40 o
   6   4   8        7.87       13.85      5.32 o
   7   4   8       38.92       32.98      7.72 o
   8   4   8        2.38       -7.10      7.10 o
   9   4   8        9.41       12.86      8.66 o
  -9   5   8        2.47        1.96      8.46 o
  -8   5   8        7.77        6.68      7.89 o
  -7   5   8        8.13       10.11      6.16 o
  -6   5   8       16.56       20.69      2.78 o
  -5   5   8       55.02       52.76      4.27 o
  -4   5   8       31.42       31.24      3.57 o
  -3   5   8       40.02       43.95      2.98 o
  -2   5   8      251.80      261.24      5.39 o
  -1   5   8      111.94      112.78      5.16 o
   0   5   8        1.04        0.09      1.29 o
   1   5   8      105.55      101.82      3.91 o
   2   5   8      259.90      260.83      5.05 o
   3   5   8       41.32       43.50      2.27 o
   4   5   8       31.65       34.16      2.17 o
   5   5   8       55.24       51.08      6.62 o
   6   5   8       16.87       14.91      5.39 o
   7   5   8        7.86        5.47      5.54 o
   8   5   8        7.28       -5.69      5.69 o
   9   5   8        2.32        0.00      7.50 o
  -9   6   8        7.28       -1.12      7.32 o
  -8   6   8        6.75       13.15      7.81 o
  -7   6   8       28.66       26.47      7.89 o
  -6   6   8       30.29       29.28      3.39 o
  -5   6   8        6.33        5.51      6.57 o
  -4   6   8       23.58       17.12      3.48 o
  -3   6   8      554.96      552.34     10.48 o
  -2   6   8      268.79      278.28      5.87 o
  -1   6   8      376.45      369.46      7.80 o
   0   6   8       77.68       80.17      4.48 o
   1   6   8      378.53      386.36      7.15 o
   2   6   8      276.77      278.50      5.31 o
   3   6   8      552.96      536.08      8.25 o
   4   6   8       22.36       17.89      2.05 o
   5   6   8        7.37        1.92      1.74 o
   6   6   8       29.60       24.87      3.33 o
   7   6   8       28.12        6.64      8.84 o
   8   6   8        6.57        1.36      6.51 o
   9   6   8        7.24       -6.53      6.53 o
  -8   7   8        1.87        6.02      7.83 o
  -7   7   8       12.42        8.99      6.73 o
  -6   7   8       31.32       34.55      3.95 o
  -5   7   8       93.99       96.20     15.31 o
  -4   7   8      134.91      132.52      5.26 o
  -3   7   8      325.35      323.69      7.86 o
  -2   7   8      307.85      298.82      6.25 o
  -1   7   8       30.95       30.28      2.69 o
   0   7   8       69.39       61.54      3.46 o
   1   7   8       31.34       31.28      1.83 o
   2   7   8      311.97      304.03      8.28 o
   3   7   8      325.58      319.70      6.10 o
   4   7   8      137.13      135.37      4.64 o
   5   7   8       92.10       92.12      7.39 o
   6   7   8       31.42       37.96      3.53 o
   7   7   8       12.11        9.15      6.44 o
  -8   8   8        1.77        8.40      7.83 o
  -7   8   8        3.56        1.54      6.18 o
  -6   8   8        4.83        5.00      3.14 o
  -5   8   8       13.51        9.27      3.13 o
  -4   8   8       39.73       36.77      3.40 o
  -3   8   8      216.68      232.90      5.74 o
  -2   8   8       84.95       80.00      3.56 o
  -1   8   8      211.91      198.88      6.07 o
   0   8   8       53.42       61.48      5.51 o
   1   8   8      207.33      195.02      5.98 o
   2   8   8       83.82       82.59      2.90 o
   3   8   8      219.24      226.26      5.10 o
   4   8   8       36.32       30.75      2.71 o
   5   8   8       13.01        4.42      5.16 o
   6   8   8        4.65        5.28      3.19 o
  -8   9   8        3.63        6.11      7.67 o
  -7   9   8        3.78        1.61      6.66 o
  -6   9   8       13.91       10.57      3.60 o
  -5   9   8       12.58       10.37      3.50 o
  -4   9   8        9.02        2.62      2.31 o
  -3   9   8       39.96       35.82      4.16 o
  -2   9   8      188.74      173.39      5.12 o
  -1   9   8      103.02       98.82      5.64 o
   0   9   8      361.61      358.21     17.48 o
   1   9   8       99.25       84.24      4.37 o
   2   9   8      190.79      176.49      5.92 o
   3   9   8       38.60       39.20      3.51 o
   4   9   8        9.32        7.27      2.79 o
   5   9   8       12.68        8.86      3.17 o
   6   9   8       13.49        9.89      4.13 o
  -8  10   8        3.89       -4.68      6.66 o
  -7  10   8       11.09        5.89      6.73 o
  -6  10   8       15.22       19.97      4.22 o
  -5  10   8        6.20        7.65      3.48 o
  -4  10   8       42.21       45.00      3.98 o
  -3  10   8        8.94        8.75      2.20 o
  -2  10   8       83.25       80.36      3.81 o
  -1  10   8      350.55      340.05     10.44 o
   0  10   8       14.35        8.95      2.52 o
   1  10   8      348.18      325.30      8.42 o
   2  10   8       85.79       79.33      4.40 o
   3  10   8        8.30       10.88      2.37 o
   4  10   8       42.92       42.51      4.29 o
   5  10   8        5.88        4.62      3.56 o
   6  10   8       14.55       20.51      4.97 o
  -7  11   8        6.45        2.97      6.51 o
  -6  11   8        8.20       10.09      4.09 o
  -5  11   8       53.48       50.14     10.86 o
  -4  11   8       38.99       44.69      3.42 o
  -3  11   8       61.95       58.30      3.62 o
  -2  11   8       50.09       47.63      3.30 o
  -1  11   8       53.39       55.65      3.32 o
   0  11   8       11.23        9.12      2.53 o
   1  11   8       53.26       54.23      4.82 o
   2  11   8       52.33       48.30      3.81 o
   3  11   8       63.34       59.16      4.77 o
   4  11   8       38.91       40.25      4.58 o
   5  11   8       53.44       61.63      6.33 o
   6  11   8        8.57        1.43      4.09 o
  -7  12   8        3.20       -0.31      6.73 o
  -6  12   8       14.56       18.58      6.99 o
  -5  12   8        6.16        5.23      3.66 o
  -4  12   8       76.52       78.02      8.65 o
  -3  12   8       39.40       37.64      3.29 o
  -2  12   8       96.98       91.61      4.34 o
  -1  12   8       51.64       53.62      3.56 o
   0  12   8        9.17        8.78      2.61 o
   1  12   8       52.28       48.74      4.09 o
   2  12   8       97.20       93.17      6.29 o
   3  12   8       39.04       41.76      4.86 o
   4  12   8       77.94       89.06      9.16 o
   5  12   8        5.86        5.21      4.35 o
   6  12   8       15.01        8.60      5.12 o
  -7  13   8        2.35        6.75      7.12 o
  -6  13   8        1.78        4.05      3.25 o
  -5  13   8       11.65        8.93      3.94 o
  -4  13   8       16.62       24.21      3.70 o
  -3  13   8        5.09        6.63      2.38 o
  -2  13   8       19.57       17.36      2.75 o
  -1  13   8       20.80       21.34      4.50 o
   0  13   8       37.67       34.89      5.45 o
   1  13   8       19.46       20.26      3.39 o
   2  13   8       20.54       22.06      3.43 o
   3  13   8        5.34        9.14      3.60 o
   4  13   8       16.25       16.62      5.61 o
   5  13   8       12.14       13.92      4.97 o
   6  13   8        1.67       -1.10      3.39 o
  -6  14   8        2.52       -0.40      6.05 o
  -5  14   8        1.91        7.38      3.57 o
  -4  14   8       16.14       15.22      3.33 o
  -3  14   8       11.52        8.50      3.07 o
  -2  14   8        2.26        3.33      2.20 o
  -1  14   8       24.59       23.84      3.03 o
   0  14   8       21.81       22.03      3.70 o
   1  14   8       23.41       25.49      3.85 o
   2  14   8        2.18       -0.99      2.40 o
   3  14   8       11.56        2.60      3.68 o
   4  14   8       16.11       19.30      5.89 o
   5  14   8        2.06        2.88      4.90 o
  -4  15   8       41.29       44.77      5.23 o
  -3  15   8        4.58        0.27      3.06 o
  -2  15   8       35.94       44.81      4.78 o
  -1  15   8        0.94        3.18      3.05 o
   0  15   8       74.33       94.34      6.17 o
   1  15   8        1.11       -1.78      2.73 o
   2  15   8       35.03       46.08      4.77 o
   3  15   8        4.60        5.58      4.00 o
   4  15   8       41.75       51.65      7.17 o
  -3  16   8       46.89       60.89      5.44 o
  -2  16   8       28.87       29.35      4.32 o
  -1  16   8       28.24       34.69      5.25 o
   0  16   8        4.02        0.88      3.22 o
   1  16   8       27.63       27.86      4.51 o
   2  16   8       29.34       29.50      5.27 o
   3  16   8       47.24       69.24     12.11 o
  -3  17   8       17.67       32.21      8.84 o
  -2  17   8       11.31       18.93      7.67 o
  -1  17   8       17.78       26.78      4.56 o
   0  17   8        1.28       -1.31      3.20 o
   1  17   8       17.98       17.88      4.08 o
   2  17   8       11.77       17.59      8.03 o
   3  17   8       17.68       21.48      7.56 o
   1   0   9        0.99        1.47      1.55 o
   2   0   9       72.40       63.90      2.50 o
   3   0   9      186.78      187.77      3.73 o
   4   0   9      212.19      206.74      3.89 o
   5   0   9        3.79        6.69      1.96 o
   6   0   9       55.12       56.31      8.33 o
   7   0   9        0.07       -0.75      4.40 o
   8   0   9       11.78        5.12      6.73 o
   9   0   9        0.09       -4.22      6.35 o
  -9   1   9        0.97       -6.29      6.29 o
  -8   1   9        7.74        6.53      6.79 o
  -7   1   9       19.64       25.02      7.48 o
  -6   1   9       29.30       33.99      7.06 o
  -5   1   9       74.54       73.63      4.10 o
  -4   1   9      441.93      432.56      6.11 o
  -3   1   9      252.45      252.81      4.42 o
  -2   1   9       24.02       23.74      2.26 o
  -1   1   9     1100.61     1168.47     19.67 o
   0   1   9      135.56      111.69      4.63 o
   1   1   9     1092.52     1141.21     19.53 o
   2   1   9       22.48       22.06      1.55 o
   3   1   9      248.54      249.62      4.37 o
   4   1   9      440.99      435.34      6.03 o
   5   1   9       77.24       74.95      3.77 o
   6   1   9       29.48       40.13      7.28 o
   7   1   9       20.09        7.76      5.30 o
   8   1   9        7.65        3.23      6.29 o
   9   1   9        0.97        4.18      6.77 o
  -9   2   9        1.96       -1.87      7.28 o
  -8   2   9        3.48        5.41      6.64 o
  -7   2   9       40.78       43.27      9.08 o
  -6   2   9       53.15       42.96      7.70 o
  -5   2   9       20.52       29.35      3.61 o
  -4   2   9       97.38      104.32      4.45 o
  -3   2   9      151.19      153.08      3.45 o
  -2   2   9      473.65      505.11      8.71 o
  -1   2   9       76.23       60.65     12.14 o
   0   2   9       90.48       94.64      4.34 o
   1   2   9       75.37       64.61      3.71 o
   2   2   9      466.90      496.43      7.59 o
   3   2   9      153.02      154.04      3.41 o
   4   2   9       99.20      106.96      3.40 o
   5   2   9       19.91       19.07      2.26 o
   6   2   9       53.10       53.18      7.78 o
   7   2   9       41.27       37.77      8.07 o
   8   2   9        3.57        1.63      6.38 o
   9   2   9        1.97       -7.65      7.65 o
  -9   3   9        4.12       11.02      8.84 o
  -8   3   9        5.34       -4.73      4.73 o
  -7   3   9       31.07       26.65      7.54 o
  -6   3   9       53.80       48.35      8.31 o
  -5   3   9       73.62       87.61      4.99 o
  -4   3   9       47.25       48.49      3.12 o
  -3   3   9      407.64      425.17      6.75 o
  -2   3   9      368.18      396.05      8.74 o
  -1   3   9      294.57      302.33      8.05 o
   0   3   9      476.37      434.27      9.96 o
   1   3   9      288.03      297.01      6.48 o
   2   3   9      363.57      387.97      7.26 o
   3   3   9      408.03      411.56      6.65 o
   4   3   9       47.84       51.41      2.85 o
   5   3   9       75.60       74.77      6.89 o
   6   3   9       54.32       49.80      7.63 o
   7   3   9       31.47       32.28      7.81 o
   8   3   9        5.33       -0.24      6.02 o
   9   3   9        4.03        6.79      8.33 o
  -9   4   9        2.12        3.10      8.03 o
  -8   4   9        4.45        0.75      6.18 o
  -7   4   9       25.10       24.03      7.67 o
  -6   4   9       42.60       55.16      3.82 o
  -5   4   9       55.41       49.97      6.47 o
  -4   4   9      614.16      599.73     11.02 o
  -3   4   9       51.20       49.95      2.57 o
  -2   4   9      670.93      684.96     11.16 o
  -1   4   9        6.94       11.89      3.57 o
   0   4   9       47.90       52.48      4.16 o
   1   4   9        6.86       19.43      5.38 o
   2   4   9      681.33      682.70      9.57 o
   3   4   9       50.31       50.35      2.18 o
   4   4   9      616.14      605.64      8.98 o
   5   4   9       53.82       48.99      5.45 o
   6   4   9       43.10       45.67      6.95 o
   7   4   9       24.96       37.90      7.83 o
   8   4   9        4.46        6.93      6.24 o
   9   4   9        2.07       -6.35      6.35 o
  -9   5   9        2.36       -5.72      7.89 o
  -8   5   9       13.40        9.61      7.59 o
  -7   5   9       13.62       21.66      7.92 o
  -6   5   9        5.78        5.11      2.40 o
  -5   5   9      124.36      112.27      7.65 o
  -4   5   9       13.68       11.96      2.30 o
  -3   5   9      816.68      803.98     11.25 o
  -2   5   9      754.96      768.28     16.68 o
  -1   5   9      578.00      596.94     10.48 o
   0   5   9       31.40       28.07      2.48 o
   1   5   9      579.41      587.94     10.38 o
   2   5   9      759.71      775.67     10.57 o
   3   5   9      812.93      780.31     10.84 o
   4   5   9       14.51       15.81      1.82 o
   5   5   9      128.55      128.04      8.19 o
   6   5   9        5.99        9.63      4.82 o
   7   5   9       13.73       15.48      6.20 o
   8   5   9       13.52       -9.06      9.06 o
   9   5   9        2.45       -2.44      7.01 o
  -8   6   9        4.13        0.53      7.19 o
  -7   6   9        8.83        5.21      6.35 o
  -6   6   9       30.18       27.28      3.60 o
  -5   6   9       12.53       16.11      4.72 o
  -4   6   9      175.55      169.77      5.82 o
  -3   6   9      140.47      140.52      5.32 o
  -2   6   9      334.47      325.98      6.54 o
  -1   6   9      145.81      148.76      5.02 o
   0   6   9       29.95       29.18      3.39 o
   1   6   9      144.70      139.97      4.86 o
   2   6   9      337.45      325.19      6.06 o
   3   6   9      142.05      138.26      4.04 o
   4   6   9      174.83      164.79      7.17 o
   5   6   9       12.69       10.67      2.23 o
   6   6   9       30.46       28.12      6.29 o
   7   6   9        9.65        1.61      5.43 o
   8   6   9        4.29       -1.63      5.83 o
  -8   7   9       30.20       13.30      8.29 o
  -7   7   9       44.62       39.95      9.06 o
  -6   7   9        0.45       -0.43      2.74 o
  -5   7   9       52.50       55.44     14.65 o
  -4   7   9       77.88       67.10      4.02 o
  -3   7   9       86.98       83.19      4.29 o
  -2   7   9      142.82      137.23      4.86 o
  -1   7   9      290.33      273.08      6.98 o
   0   7   9      163.92      147.19      5.76 o
   1   7   9      292.80      277.07      5.35 o
   2   7   9      134.99      126.57      5.49 o
   3   7   9       87.71       83.67      4.09 o
   4   7   9       77.93       64.87      4.70 o
   5   7   9       52.67       50.24      7.83 o
   6   7   9        0.73       -2.59      4.18 o
   7   7   9       44.69       41.42      8.11 o
  -8   8   9        5.29        0.99      7.30 o
  -7   8   9        7.81       -1.58      5.45 o
  -6   8   9       24.63       26.08     12.77 o
  -5   8   9       24.34       22.01      3.98 o
  -4   8   9      104.89      101.01      5.05 o
  -3   8   9       23.73       20.37      5.00 o
  -2   8   9       22.88       28.26      2.53 o
  -1   8   9      183.85      171.03      5.82 o
   0   8   9      163.71      164.33      5.71 o
   1   8   9      175.07      167.44      3.95 o
   2   8   9       23.05       24.09      2.69 o
   3   8   9       22.76       23.75      2.07 o
   4   8   9      102.36       92.15      6.75 o
   5   8   9       24.45       24.56      3.04 o
  -8   9   9        0.70        0.07      7.59 o
  -7   9   9       45.03       42.50      9.54 o
  -6   9   9        0.05        0.33      3.12 o
  -5   9   9       52.85       56.81     11.47 o
  -4   9   9       18.56       19.44      3.12 o
  -3   9   9      180.24      183.71      5.51 o
  -2   9   9       14.40       14.31      2.26 o
  -1   9   9      297.25      291.57      7.87 o
   0   9   9      130.06      123.54      5.25 o
   1   9   9      300.50      285.27      9.35 o
   2   9   9       15.34       11.75      2.47 o
   3   9   9      176.75      177.71      6.01 o
   4   9   9       18.48       19.34      3.33 o
   5   9   9       52.05       48.35      5.28 o
  -8  10   9        3.55        9.43      8.24 o
  -7  10   9        2.66       -5.74      5.74 o
  -6  10   9       11.09       10.69      4.03 o
  -5  10   9        3.46        8.37      3.70 o
  -4  10   9       59.35       63.97      6.03 o
  -3  10   9        0.46        0.10      1.83 o
  -2  10   9      141.29      134.08      4.84 o
  -1  10   9      233.74      215.96      6.97 o
   0  10   9       22.38       17.95      2.89 o
   1  10   9      233.64      209.62      6.81 o
   2  10   9      141.35      135.16      7.82 o
   3  10   9        0.61        1.85      2.06 o
   4  10   9       58.26       60.47      4.93 o
   5  10   9        3.61        4.16      3.65 o
  -7  11   9        5.00        9.94      7.52 o
  -6  11   9        8.72       10.65      4.08 o
  -5  11   9       13.55       21.91      4.45 o
  -4  11   9        2.45        0.03      2.81 o
  -3  11   9       32.35       35.08      3.18 o
  -2  11   9       45.60       50.41      3.77 o
  -1  11   9       17.20       18.44      5.04 o
   0  11   9      205.92      204.17      7.05 o
   1  11   9       16.24       13.12      2.84 o
   2  11   9       48.21       54.93      4.04 o
   3  11   9       31.86       29.01      3.34 o
   4  11   9        2.37        3.65      3.11 o
   5  11   9       14.14        9.39      4.24 o
   6  11   9        8.46       14.62      5.25 o
  -7  12   9       10.28       -0.73      6.60 o
  -6  12   9        3.15        5.62      4.23 o
  -5  12   9       12.85        5.74      3.73 o
  -4  12   9        8.53       14.20      3.94 o
  -3  12   9        5.87        4.84      2.27 o
  -2  12   9       27.97       28.42      3.06 o
  -1  12   9      198.60      199.15      8.91 o
   0  12   9        3.52       -0.35      2.18 o
   1  12   9      199.10      201.39      7.39 o
   2  12   9       27.25       30.43      3.62 o
   3  12   9        6.30        2.78      3.23 o
   4  12   9        8.51        4.26      3.32 o
   5  12   9       13.03        9.48      4.66 o
   6  12   9        2.98        7.72      3.94 o
  -6  13   9        4.86       10.77      6.66 o
  -5  13   9       13.91       17.73      5.19 o
  -4  13   9        1.81       -2.25      2.87 o
  -3  13   9       58.23       66.20      4.23 o
  -2  13   9       49.15       46.86      3.64 o
  -1  13   9       67.59       63.26      3.98 o
   0  13   9       56.21       54.90      4.59 o
   1  13   9       65.93       61.77      5.24 o
   2  13   9       49.54       55.56      5.08 o
   3  13   9       57.52       64.26      7.34 o
   4  13   9        1.85       -0.04      4.64 o
   5  13   9       14.27       18.56      5.41 o
  -6  14   9        6.11        4.71      6.68 o
  -5  14   9       12.40       11.72      6.84 o
  -4  14   9       26.90       33.22      4.11 o
  -3  14   9        0.64        0.40      2.24 o
  -2  14   9       99.46       96.93      7.09 o
  -1  14   9       47.04       48.81      3.74 o
   0  14   9       17.01       17.18      2.85 o
   1  14   9       46.36       51.23      5.50 o
   2  14   9       99.05      114.30      6.28 o
   3  14   9        0.71        0.67      3.46 o
   4  14   9       27.33       22.56      6.60 o
   5  14   9       12.59       12.29      5.08 o
  -4  15   9        4.99        7.52      4.57 o
  -3  15   9       40.26       44.93      4.86 o
  -2  15   9        4.57        3.46      4.66 o
  -1  15   9       12.05       20.00      4.75 o
   0  15   9        5.19        5.98      3.22 o
   1  15   9       12.15       11.15      3.57 o
   2  15   9        4.30        2.79      4.24 o
   3  15   9       39.48       46.97      6.09 o
   4  15   9        4.99        2.92      4.07 o
  -3  16   9        0.84       -1.09      6.28 o
  -2  16   9       19.51       33.60      5.37 o
  -1  16   9        3.11        4.34      3.22 o
   0  16   9        1.69        3.06      3.50 o
   1  16   9        2.61       -0.06      4.18 o
   2  16   9       19.54       31.92      7.20 o
   3  16   9        0.71       -1.62      3.21 o
  -2  17   9       11.18        8.20      6.62 o
  -1  17   9       12.34       24.05      5.69 o
   0  17   9        0.37        6.28      7.59 o
   1  17   9       12.04        6.29      8.66 o
   2  17   9       10.54       13.37      7.26 o
   1   0  10      641.06      671.03     13.83 o
   2   0  10      446.53      451.76     10.28 o
   3   0  10      212.60      198.59      4.05 o
   4   0  10      143.82      136.18      7.16 o
   5   0  10       40.22       38.65      4.60 o
   6   0  10       41.47       48.35      8.11 o
   7   0  10        7.10        9.45      6.49 o
   8   0  10       19.88       13.13      7.50 o
   9   0  10        0.50       -6.46      6.46 o
  -9   1  10        8.15       16.75      9.08 o
  -8   1  10        9.58        3.69      6.35 o
  -7   1  10       19.97       17.24      6.60 o
  -6   1  10       17.55       16.80      5.61 o
  -5   1  10       49.08       53.62      6.66 o
  -4   1  10      168.11      168.20      5.18 o
  -3   1  10      177.90      180.26      3.88 o
  -2   1  10      624.05      681.80     11.05 o
  -1   1  10      625.34      639.61     13.14 o
   0   1  10      791.66      777.99     14.99 o
   1   1  10      631.79      659.56     17.14 o
   2   1  10      637.74      688.29     13.60 o
   3   1  10      177.74      174.04      3.81 o
   4   1  10      165.64      166.15      5.05 o
   5   1  10       48.66       49.78      3.66 o
   6   1  10       17.65       23.15      6.33 o
   7   1  10       19.35       25.02      7.52 o
   8   1  10        9.67       -4.31      4.31 o
   9   1  10        8.23        6.75      7.15 o
  -9   2  10        1.06       -0.29      7.81 o
  -8   2  10        3.88        2.20      6.93 o
  -7   2  10        0.96       -4.16      4.79 o
  -6   2  10       20.91       17.66      6.00 o
  -5   2  10      202.78      194.66      7.93 o
  -4   2  10       79.80       81.17      3.94 o
  -3   2  10      310.78      305.30      5.21 o
  -2   2  10      208.41      205.01      6.78 o
  -1   2  10       90.96       97.83      4.71 o
   0   2  10       26.22       26.82      3.35 o
   1   2  10       86.70       96.75      5.18 o
   2   2  10      207.55      203.62      7.82 o
   3   2  10      300.83      300.55      5.13 o
   4   2  10       83.35       82.48      3.74 o
   5   2  10      206.96      204.09     10.86 o
   6   2  10       21.41       21.79      6.35 o
   7   2  10        0.90        6.31      5.52 o
   8   2  10        3.93        7.48      6.62 o
   9   2  10        1.07       -3.63      6.24 o
  -9   3  10        0.12        5.21      7.81 o
  -8   3  10        8.19        8.46      6.93 o
  -7   3  10       14.49        9.98      6.24 o
  -6   3  10        2.94        3.10      2.70 o
  -5   3  10      249.58      263.88      8.60 o
  -4   3  10      175.74      161.97      5.34 o
  -3   3  10       90.46       89.86      3.34 o
  -2   3  10      291.09      290.33      8.29 o
  -1   3  10      418.78      434.98     14.88 o
   0   3  10      284.46      329.77      8.85 o
   1   3  10      423.02      427.16     10.34 o
   2   3  10      295.58      310.91      6.78 o
   3   3  10       92.29       98.95      3.39 o
   4   3  10      174.76      156.95      4.86 o
   5   3  10      249.59      259.87      7.49 o
   6   3  10        2.99       -2.44      3.65 o
   7   3  10       14.82       11.98      6.02 o
   8   3  10        8.35       11.43      7.19 o
  -9   4  10        2.69        3.41      8.66 o
  -8   4  10        9.58       10.71      7.37 o
  -7   4  10        0.50       -3.91      3.91 o
  -6   4  10       83.70       93.76      5.07 o
  -5   4  10      207.99      206.75      7.87 o
  -4   4  10       14.05       14.70      2.43 o
  -3   4  10      105.95      106.96      3.69 o
  -2   4  10      647.45      680.60     22.17 o
  -1   4  10       44.44       31.68      3.33 o
   0   4  10      762.86      789.94     15.67 o
   1   4  10       45.18       40.59      2.85 o
   2   4  10      636.76      658.23      9.67 o
   3   4  10      107.28      106.01      3.55 o
   4   4  10       13.97       14.53      2.33 o
   5   4  10      212.11      194.10      8.45 o
   6   4  10       83.03       94.87      9.30 o
   7   4  10        0.44       -2.95      4.55 o
   8   4  10        9.17        8.71      6.88 o
   9   4  10        2.74        3.36      7.04 o
  -8   5  10        8.32        6.46      7.76 o
  -7   5  10       29.90       42.24      9.54 o
  -6   5  10        9.65       17.01      3.10 o
  -5   5  10      117.50      113.65      6.25 o
  -4   5  10       52.80       52.34      3.53 o
  -3   5  10       33.78       36.31      3.12 o
  -2   5  10      375.66      363.80     18.96 o
  -1   5  10      276.48      277.19      8.52 o
   0   5  10       14.80       10.25      2.02 o
   1   5  10      279.11      281.85      6.86 o
   2   5  10      370.93      361.39      6.65 o
   3   5  10       32.81       35.87      2.59 o
   4   5  10       52.27       52.05      2.69 o
   5   5  10      115.69      108.09      5.02 o
   6   5  10        9.50       13.70      5.19 o
   7   5  10       29.31       26.36      7.54 o
   8   5  10        8.37       11.78      7.19 o
  -8   6  10       21.57       13.52      8.40 o
  -7   6  10        1.73       -5.39      5.39 o
  -6   6  10       42.17       45.93      4.52 o
  -5   6  10       16.40       18.20      3.63 o
  -4   6  10       12.86       11.30      2.70 o
  -3   6  10      184.05      179.23      5.97 o
  -2   6  10      508.59      470.40     22.22 o
  -1   6  10       16.65       15.67      2.40 o
   0   6  10      269.52      286.33      7.17 o
   1   6  10       15.36       10.80      2.19 o
   2   6  10      503.04      493.17      8.02 o
   3   6  10      176.88      166.75      4.48 o
   4   6  10       13.69       10.28      2.08 o
   5   6  10       15.72       17.46      2.98 o
   6   6  10       41.92       42.94      6.79 o
   7   6  10        1.75       -0.44      4.95 o
   8   6  10       20.96        1.61      6.05 o
  -8   7  10        0.43       -6.31      6.31 o
  -7   7  10       11.47       11.17      7.06 o
  -6   7  10       26.43       31.71      4.45 o
  -5   7  10       14.32       14.48      3.61 o
  -4   7  10       99.94      104.99      5.08 o
  -3   7  10      270.71      265.27      7.50 o
  -2   7  10       15.76       15.30      2.26 o
  -1   7  10      357.11      348.47      8.26 o
   0   7  10      224.25      198.74      6.70 o
   1   7  10      361.20      349.07      6.48 o
   2   7  10       14.55       13.37      1.75 o
   3   7  10      272.11      256.09      8.96 o
   4   7  10       96.45      101.12      4.38 o
   5   7  10       13.43       10.95      2.68 o
   6   7  10       26.11       35.97      6.38 o
  -8   8  10       19.01       12.44      8.46 o
  -7   8  10        0.38       -0.42      5.76 o
  -6   8  10        8.22       13.05      3.81 o
  -5   8  10       20.50       12.36      4.65 o
  -4   8  10       10.77        6.31      2.66 o
  -3   8  10       64.35       66.02      4.26 o
  -2   8  10      243.64      229.05      5.94 o
  -1   8  10       26.76       28.11      3.13 o
   0   8  10       81.06       79.17      6.13 o
   1   8  10       28.44       28.10      1.99 o
   2   8  10      245.23      222.25      5.12 o
   3   8  10       60.10       54.85      3.74 o
   4   8  10       10.81        9.07      3.76 o
   5   8  10       21.23       29.92      4.51 o
  -8   9  10        0.50       -1.91      7.06 o
  -7   9  10       40.44       48.48     10.14 o
  -6   9  10        7.22        8.13      3.78 o
  -5   9  10       52.23       48.02      5.35 o
  -4   9  10        9.34        8.56      3.03 o
  -3   9  10       57.59       54.19      4.16 o
  -2   9  10       22.14       20.09      2.48 o
  -1   9  10      148.92      133.42      5.51 o
   0   9  10      200.31      194.05      6.56 o
   1   9  10      145.91      123.21      5.31 o
   2   9  10       21.50       19.84      2.88 o
   3   9  10       58.24       59.13      3.85 o
   4   9  10        9.43        8.92      4.13 o
   5   9  10       53.15       50.46      5.65 o
  -7  10  10        1.60        0.18      6.44 o
  -6  10  10       38.44       37.93      8.43 o
  -5  10  10        1.58       -2.20      5.47 o
  -4  10  10       31.51       28.59      3.65 o
  -3  10  10       12.20       17.03      2.58 o
  -2  10  10       81.43       65.96      4.70 o
  -1  10  10        4.54        0.45      2.14 o
   0  10  10      165.98      158.00      6.21 o
   1  10  10        4.98        8.43      2.48 o
   2  10  10       82.87       79.59      4.57 o
   3  10  10       12.16       13.24      3.42 o
   4  10  10       31.20       25.14      3.94 o
   5  10  10        1.65       -3.34      3.34 o
  -7  11  10        2.29        0.77      6.93 o
  -6  11  10        1.97       -1.08      3.87 o
  -5  11  10       56.99       67.88     10.31 o
  -4  11  10       50.90       52.56      4.57 o
  -3  11  10        0.19        1.43      2.10 o
  -2  11  10       23.59       26.26      2.95 o
  -1  11  10       34.85       34.73      3.75 o
   0  11  10        0.44        3.00      2.43 o
   1  11  10       34.87       35.53      3.70 o
   2  11  10       21.97       24.99      3.28 o
   3  11  10        0.25        3.98      2.35 o
   4  11  10       50.88       47.66      6.15 o
   5  11  10       57.86       66.44      6.93 o
  -7  12  10        2.88        6.84      6.66 o
  -6  12  10        1.48        5.29      3.97 o
  -5  12  10        5.27        3.32      3.70 o
  -4  12  10       27.72       33.09      7.77 o
  -3  12  10       48.33       46.94      3.75 o
  -2  12  10        8.34        5.29      2.33 o
  -1  12  10       24.63       30.54      3.18 o
   0  12  10        3.86        5.57      2.48 o
   1  12  10       25.57       30.00      3.74 o
   2  12  10        7.91       10.54      2.96 o
   3  12  10       48.31       55.30      8.60 o
   4  12  10       27.42       41.29      6.84 o
   5  12  10        5.44        2.86      4.09 o
  -6  13  10        4.97        7.26      6.27 o
  -5  13  10        1.76        3.85      3.08 o
  -4  13  10       11.64        7.37      3.77 o
  -3  13  10       21.65       26.36      3.33 o
  -2  13  10       10.37       15.10      2.69 o
  -1  13  10       12.71       13.31      2.61 o
   0  13  10       17.46       22.40      3.81 o
   1  13  10       11.55       15.89      3.38 o
   2  13  10       11.29        8.70      3.01 o
   3  13  10       21.31       28.66      4.76 o
   4  13  10       12.53        8.18      5.08 o
   5  13  10        1.70        3.56      5.03 o
  -6  14  10        5.98        2.04      6.22 o
  -5  14  10        3.53       -1.85      4.84 o
  -4  14  10        6.05        4.53      5.07 o
  -3  14  10       10.56       15.98      3.74 o
  -2  14  10       26.04       26.56      3.41 o
  -1  14  10       13.91       12.99      2.74 o
   0  14  10       21.85       27.18      6.62 o
   1  14  10       13.96       12.92      3.27 o
   2  14  10       25.66       30.58      4.14 o
   3  14  10       10.78       12.63      4.11 o
   4  14  10        6.07       13.87      5.61 o
   5  14  10        3.43        0.20      3.72 o
  -4  15  10       10.76       16.47      5.12 o
  -3  15  10       12.40       12.03      4.42 o
  -2  15  10        0.63        0.74      3.08 o
  -1  15  10        7.97        7.82      3.52 o
   0  15  10       10.03       10.56      3.43 o
   1  15  10        7.95       12.64      3.52 o
   2  15  10        0.57        4.47      3.16 o
   3  15  10       12.32       13.94      4.12 o
   4  15  10       10.46        9.83      4.68 o
  -3  16  10        6.54        6.99      6.55 o
  -2  16  10        4.89        4.73      3.13 o
  -1  16  10        7.91        3.52      3.51 o
   0  16  10        3.60        0.29      3.07 o
   1  16  10        7.61        8.65      3.45 o
   2  16  10        4.58        0.38      3.25 o
   3  16  10        6.52       16.25      6.71 o
   0  17  10       12.51        6.09      5.76 o
   1  17  10        8.54       22.78      7.10 o
   1   0  11       61.64       60.66     10.07 o
   2   0  11      434.23      479.49     11.15 o
   3   0  11        6.31       11.09      2.04 o
   4   0  11        0.05       -1.41      1.41 o
   5   0  11      186.59      170.69      6.65 o
   6   0  11       11.27       12.99      5.45 o
   7   0  11        0.15       -4.64      4.64 o
   8   0  11        2.63       -3.50      5.85 o
   9   0  11        0.85       -5.03      6.73 o
  -9   1  11       10.80        0.95      8.29 o
  -8   1  11        5.07        6.16      6.88 o
  -7   1  11       11.02       19.13      7.12 o
  -6   1  11        9.34       19.74      6.57 o
  -5   1  11       14.64       21.77      3.25 o
  -4   1  11        2.13        5.20      1.89 o
  -3   1  11      264.94      266.46      5.62 o
  -2   1  11      304.27      304.43      8.63 o
  -1   1  11      356.38      373.42     14.25 o
   0   1  11     1264.36     1318.35     29.93 o
   1   1  11      345.60      378.74      9.69 o
   2   1  11      302.95      309.69      8.52 o
   3   1  11      261.96      263.26      4.96 o
   4   1  11        2.52        1.81      2.92 o
   5   1  11       13.57       20.18      3.67 o
   6   1  11        9.60       10.18      4.82 o
   7   1  11       10.45       17.63      6.95 o
   8   1  11        5.04       -2.35      5.91 o
   9   1  11       10.57        5.63      8.00 o
  -9   2  11        8.03       -0.22      7.63 o
  -8   2  11       11.16       30.58      9.30 o
  -7   2  11        8.92        7.50      6.31 o
  -6   2  11       20.18       28.27      7.15 o
  -5   2  11       48.20       53.68      4.32 o
  -4   2  11      104.18      100.02      4.46 o
  -3   2  11       78.53       74.95      3.20 o
  -2   2  11      104.17       99.26      5.16 o
  -1   2  11      717.43      733.80     14.89 o
   0   2  11      868.60      856.79     16.64 o
   1   2  11      715.79      731.17     14.84 o
   2   2  11       98.79       91.03      4.93 o
   3   2  11       80.38       81.57      3.22 o
   4   2  11      105.35       89.64      4.67 o
   5   2  11       46.73       50.99      7.51 o
   6   2  11       18.51       28.96      6.77 o
   7   2  11        9.29       -4.46      4.46 o
   8   2  11       10.64       11.04      6.79 o
   9   2  11        7.99       13.30      7.34 o
  -8   3  11        6.73       -1.01      6.44 o
  -7   3  11       15.17       16.34      6.99 o
  -6   3  11       18.67       22.20      3.10 o
  -5   3  11      175.86      182.54      7.52 o
  -4   3  11       50.45       54.29      3.50 o
  -3   3  11       81.72       84.94      3.44 o
  -2   3  11       33.68       25.70      3.33 o
  -1   3  11      493.30      463.11     11.30 o
   0   3  11       59.67       63.48      4.32 o
   1   3  11      485.16      467.76     11.23 o
   2   3  11       33.16       31.56      2.65 o
   3   3  11       79.25       79.96      4.16 o
   4   3  11       50.16       56.40      3.27 o
   5   3  11      177.93      189.00      6.82 o
   6   3  11       19.83       29.07      6.38 o
   7   3  11       14.40       10.07      5.80 o
   8   3  11        6.80       11.56      6.88 o
  -8   4  11        4.59       -0.97      6.40 o
  -7   4  11        0.96       -0.04      5.47 o
  -6   4  11       30.72       33.98      3.70 o
  -5   4  11        3.95        5.61      2.81 o
  -4   4  11      201.46      186.33      6.08 o
  -3   4  11      391.13      400.56      8.88 o
  -2   4  11       25.00       32.29      7.23 o
  -1   4  11        6.43        3.37      2.44 o
   0   4  11      419.94      430.42     11.43 o
   1   4  11        5.38        6.42      2.45 o
   2   4  11       27.07       28.99      2.21 o
   3   4  11      396.48      390.88      8.24 o
   4   4  11      201.66      188.82      7.86 o
   5   4  11        4.60        3.54      2.28 o
   6   4  11       30.42       39.55      7.04 o
   7   4  11        0.99       -1.25      4.79 o
   8   4  11        4.36        4.49      6.11 o
  -8   5  11        2.10       -6.42      6.42 o
  -7   5  11        0.83       -4.31      5.14 o
  -6   5  11       21.74       23.07      3.63 o
  -5   5  11       27.39       22.68      3.72 o
  -4   5  11       98.91       99.67      4.72 o
  -3   5  11      169.92      178.21      5.99 o
  -2   5  11      708.07      699.05     15.24 o
  -1   5  11       85.01       83.99      5.15 o
   0   5  11      132.44      131.39      4.93 o
   1   5  11       86.18       84.66      4.63 o
   2   5  11      702.80      683.52     15.05 o
   3   5  11      171.85      176.80      4.75 o
   4   5  11      101.72      100.51      4.37 o
   5   5  11       28.31       23.77      3.08 o
   6   5  11       22.66       21.22      5.76 o
   7   5  11        0.79       -1.12      4.79 o
   8   5  11        2.13        0.64      5.50 o
  -8   6  11        9.20       -3.58      6.62 o
  -7   6  11       11.33        8.93      6.57 o
  -6   6  11        4.69        3.20      8.59 o
  -5   6  11       12.06        9.87      3.38 o
  -4   6  11       23.63       17.01      2.88 o
  -3   6  11       59.36       67.38      4.19 o
  -2   6  11      584.81      570.25     13.71 o
  -1   6  11      923.85      919.63     18.58 o
   0   6  11     1238.00     1237.79     18.70 o
   1   6  11      914.94      897.15     19.44 o
   2   6  11      595.73      567.97     13.00 o
   3   6  11       63.78       62.83      3.04 o
   4   6  11       22.92       20.01      2.51 o
   5   6  11       12.03       13.50      4.47 o
   6   6  11        4.84        1.25      4.11 o
   7   6  11       11.60        4.53      5.47 o
  -8   7  11        2.83       -6.00      6.00 o
  -7   7  11        7.02        3.89      5.91 o
  -6   7  11       80.69       93.83      6.52 o
  -5   7  11        9.03       11.10      3.58 o
  -4   7  11       17.55       13.92      4.59 o
  -3   7  11        9.54       10.40      2.58 o
  -2   7  11      233.90      212.58      8.14 o
  -1   7  11      174.60      177.11      7.28 o
   0   7  11     1069.23     1015.55     16.57 o
   1   7  11      178.97      180.57      8.19 o
   2   7  11      232.89      210.04      5.13 o
   3   7  11        9.64        9.88      2.34 o
   4   7  11       17.78       14.93      2.40 o
   5   7  11        8.71        8.19      2.65 o
   6   7  11       80.63       91.97      8.99 o
  -8   8  11       20.03       27.66     10.09 o
  -7   8  11       19.72       36.59      9.15 o
  -6   8  11        8.05        5.26      5.45 o
  -5   8  11       35.96       46.60      5.09 o
  -4   8  11        3.08        1.81      2.96 o
  -3   8  11      106.59       96.23      6.16 o
  -2   8  11      157.07      149.59      5.02 o
  -1   8  11      535.59      487.80     11.27 o
   0   8  11      125.72      129.78      8.36 o
   1   8  11      534.01      507.15      9.49 o
   2   8  11      159.76      151.97      5.70 o
   3   8  11      106.04      106.98      9.72 o
   4   8  11        3.00        2.80      2.60 o
   5   8  11       35.01       38.15      5.28 o
  -7   9  11        5.64        4.64      6.77 o
  -6   9  11       53.36       49.82      5.67 o
  -5   9  11       38.81       44.39      5.29 o
  -4   9  11      115.83      114.64      8.20 o
  -3   9  11       48.21       46.58      5.03 o
  -2   9  11      142.95      133.19      7.95 o
  -1   9  11        3.62        4.59      2.31 o
   0   9  11      177.28      160.12      6.12 o
   1   9  11        3.68       -1.83      1.83 o
   2   9  11      147.25      136.00      5.69 o
   3   9  11       46.77       48.61      4.48 o
   4   9  11      113.84      117.14      7.34 o
   5   9  11       38.04       39.73      5.47 o
  -7  10  11        3.86        4.20      6.66 o
  -6  10  11        4.76        8.71      4.12 o
  -5  10  11       21.05       24.67      4.75 o
  -4  10  11        3.62        2.64      2.80 o
  -3  10  11       98.88       98.92      5.44 o
  -2  10  11       40.63       38.28      3.24 o
  -1  10  11        4.98        2.80      2.31 o
   0  10  11        2.31        0.05      2.12 o
   1  10  11        4.36        6.83      2.48 o
   2  10  11       40.94       42.44      3.79 o
   3  10  11       98.83      100.85      5.13 o
   4  10  11        3.49        6.36      3.18 o
   5  10  11       19.78       16.73      4.71 o
  -7  11  11        8.33        2.84      6.79 o
  -6  11  11        7.75       16.54      3.88 o
  -5  11  11        5.45        0.32      3.45 o
  -4  11  11       36.36       42.19      5.32 o
  -3  11  11       10.41        8.63      2.52 o
  -2  11  11      109.88      112.53      5.17 o
  -1  11  11       46.90       47.51      4.16 o
   0  11  11       11.23        9.52      2.68 o
   1  11  11       48.16       47.73      4.14 o
   2  11  11      109.85      110.35      7.83 o
   3  11  11       11.19        7.35      3.41 o
   4  11  11       35.12       44.08      6.95 o
   5  11  11        5.80        0.55      4.13 o
  -7  12  11        1.21        6.97      7.23 o
  -6  12  11        7.81       20.01      7.65 o
  -5  12  11        0.36        5.74      6.87 o
  -4  12  11        3.20        4.44      3.50 o
  -3  12  11       20.18       22.00      3.96 o
  -2  12  11       33.70       43.47      3.64 o
  -1  12  11       58.42       50.11      3.77 o
   0  12  11      167.37      175.89      7.18 o
   1  12  11       58.03       51.43      4.53 o
   2  12  11       34.20       33.81      3.91 o
   3  12  11       20.45       13.19      4.12 o
   4  12  11        3.26        3.19      4.86 o
   5  12  11        0.30       -0.55      4.22 o
  -6  13  11        4.89       18.47      7.41 o
  -5  13  11        2.93       10.27      3.64 o
  -4  13  11       16.28       20.25      4.42 o
  -3  13  11        8.96       14.90      2.94 o
  -2  13  11        1.15       -2.17      2.17 o
  -1  13  11       88.13       81.80      6.04 o
   0  13  11        7.53       10.74      6.22 o
   1  13  11       88.15       94.02      5.75 o
   2  13  11        1.25        2.23      2.57 o
   3  13  11        8.64       16.36      4.28 o
   4  13  11       17.18       13.79      5.87 o
   5  13  11        3.08        1.30      4.33 o
  -6  14  11        1.90       -4.24      5.63 o
  -5  14  11        7.88        2.64      6.27 o
  -4  14  11        2.71        3.52      3.26 o
  -3  14  11       37.10       46.69      4.97 o
  -2  14  11        6.49        4.42      2.44 o
  -1  14  11       38.50       35.10      3.87 o
   0  14  11       11.04       14.42      3.56 o
   1  14  11       38.04       33.22      4.39 o
   2  14  11        6.36        8.67      3.20 o
   3  14  11       38.03       47.40      5.94 o
   4  14  11        2.89        3.30      4.27 o
   5  14  11        8.22       12.62      4.44 o
  -4  15  11        9.03        7.70      6.07 o
  -3  15  11        5.76        9.55      3.39 o
  -2  15  11        6.82        1.99      2.81 o
  -1  15  11       10.32       10.61      3.72 o
   0  15  11        7.32        2.75      3.44 o
   1  15  11       10.04        4.93      3.49 o
   2  15  11        6.73        7.54      3.96 o
   3  15  11        5.39        9.49      4.04 o
  -3  16  11        5.13        3.25      6.24 o
  -2  16  11       19.05       20.07      7.87 o
  -1  16  11       23.92       20.89      4.20 o
   0  16  11       21.87       18.64      4.31 o
   1  16  11       23.54       28.35      4.56 o
   2  16  11       18.84       28.82      8.18 o
   3  16  11        5.25        5.41      5.89 o
   1  17  11       15.47       18.07      6.51 o
   0   0  12      472.98      489.75     16.69 o
   1   0  12      785.43      780.38     15.90 o
   2   0  12      234.10      237.68      8.19 o
   3   0  12      617.07      572.25     10.94 o
   4   0  12       15.90       16.18      2.91 o
   5   0  12       40.91       39.63      3.98 o
   6   0  12       22.63       18.27      6.11 o
   7   0  12       93.24      143.66     13.74 o
   8   0  12        0.02       -1.36      5.43 o
  -8   1  12        8.72       15.19      8.07 o
  -7   1  12        0.54       -2.44      4.90 o
  -6   1  12       34.18       33.44      7.85 o
  -5   1  12       86.68       96.77      5.75 o
  -4   1  12        9.61       17.45      3.36 o
  -3   1  12      308.73      325.66      9.64 o
  -2   1  12      134.54      131.53      7.50 o
  -1   1  12       90.09      106.16      5.48 o
   0   1  12     1028.24     1034.14     19.53 o
   1   1  12       93.10      103.80      5.46 o
   2   1  12      139.21      133.82      6.05 o
   3   1  12      312.82      324.64      7.71 o
   4   1  12        9.25       11.67      2.20 o
   5   1  12       88.42      108.76      5.66 o
   6   1  12       34.73       39.20      7.52 o
   7   1  12        0.51       -1.89      4.88 o
   8   1  12        8.90       14.05      7.23 o
  -8   2  12        1.86        0.95      6.46 o
  -7   2  12       27.34       20.16      7.56 o
  -6   2  12       90.90      102.13     11.55 o
  -5   2  12       12.03       16.11      3.30 o
  -4   2  12      161.23      153.05      5.49 o
  -3   2  12       90.73       90.88      4.42 o
  -2   2  12        4.54        6.95      2.53 o
  -1   2  12      160.52      167.36      6.73 o
   0   2  12      631.63      656.76     14.33 o
   1   2  12      160.38      161.28      6.60 o
   2   2  12        4.44       -0.13      2.09 o
   3   2  12       92.24       93.77      4.23 o
   4   2  12      166.19      172.06      5.47 o
   5   2  12       12.60       11.64      3.17 o
   6   2  12       92.25      102.63     10.40 o
   7   2  12       27.44       18.58      6.99 o
   8   2  12        1.87       -1.21      6.22 o
  -8   3  12        7.78        9.06      7.21 o
  -7   3  12        1.96        8.77      6.49 o
  -6   3  12       27.72       34.75      8.41 o
  -5   3  12       78.17       74.63      5.29 o
  -4   3  12       38.03       35.66      5.42 o
  -3   3  12      294.69      287.40      7.67 o
  -2   3  12       76.08       83.35      5.09 o
  -1   3  12      142.45      145.47      6.40 o
   0   3  12      246.94      240.61      8.11 o
   1   3  12      137.12      145.99      6.35 o
   2   3  12       77.94       78.70      3.97 o
   3   3  12      294.55      305.45      7.38 o
   4   3  12       38.70       37.56      2.97 o
   5   3  12       80.38       74.11      4.95 o
   6   3  12       27.83       26.58      6.66 o
   7   3  12        1.91       -0.84      4.97 o
   8   3  12        7.66        8.44      6.88 o
  -8   4  12        0.46       -4.79      6.22 o
  -7   4  12        9.45        7.94      6.35 o
  -6   4  12       73.44       70.83      5.22 o
  -5   4  12       98.24       94.89      8.61 o
  -4   4  12       12.11        8.83      2.41 o
  -3   4  12      175.90      168.45      6.92 o
  -2   4  12       49.92       46.17      5.02 o
  -1   4  12      403.34      388.77     10.78 o
   0   4  12       83.75       87.14      5.33 o
   1   4  12      414.98      404.61     10.77 o
   2   4  12       50.72       51.55      3.28 o
   3   4  12      173.48      172.77      6.45 o
   4   4  12       10.86       11.29      2.70 o
   5   4  12       98.95       96.40      5.36 o
   6   4  12       74.35       59.03      8.11 o
   7   4  12        9.64        3.85      5.30 o
   8   4  12        0.49       -3.03      5.94 o
  -8   5  12       13.15       15.13      8.27 o
  -7   5  12       10.82        6.35      6.44 o
  -6   5  12       36.83       32.35     10.19 o
  -5   5  12        3.61        0.31      2.81 o
  -4   5  12       76.43       79.43      4.78 o
  -3   5  12      201.58      182.66      6.27 o
  -2   5  12      109.03       97.34      5.74 o
  -1   5  12       35.54       31.93      3.97 o
   0   5  12      813.10      770.89     16.70 o
   1   5  12       34.54       27.74      3.64 o
   2   5  12      101.80      103.92      3.86 o
   3   5  12      201.88      175.65      5.30 o
   4   5  12       76.43       83.19      4.96 o
   5   5  12        3.81        5.86      2.54 o
   6   5  12       36.77       32.21      6.62 o
   7   5  12       10.74       -0.81      5.12 o
   8   5  12       12.96       10.44      7.12 o
  -8   6  12        0.06       -0.77      6.79 o
  -7   6  12        5.58        2.84      5.94 o
  -6   6  12        3.87        2.70      3.21 o
  -5   6  12       48.77       51.10     11.44 o
  -4   6  12      155.77      148.68      5.93 o
  -3   6  12      355.47      321.66      8.49 o
  -2   6  12      114.79      118.61     20.00 o
  -1   6  12      148.85      130.26      6.70 o
   0   6  12        0.03       -2.10      2.10 o
   1   6  12      144.51      138.77      5.50 o
   2   6  12      119.97      115.94      4.00 o
   3   6  12      353.74      321.84      6.69 o
   4   6  12      156.73      148.71      5.39 o
   5   6  12       48.56       46.32      4.68 o
   6   6  12        3.70       -0.51      4.11 o
   7   6  12        5.69       10.95      6.05 o
  -8   7  12        1.48        4.22      7.87 o
  -7   7  12       13.23       14.73      7.89 o
  -6   7  12        0.84        2.57      3.49 o
  -5   7  12       13.51       11.58      3.76 o
  -4   7  12       19.77       15.46      2.83 o
  -3   7  12       31.92       33.77      3.51 o
  -2   7  12      203.32      181.68      7.78 o
  -1   7  12       89.62       82.40      4.52 o
   0   7  12      465.83      444.03     10.03 o
   1   7  12       92.89       81.40      6.25 o
   2   7  12      202.84      184.08      5.68 o
   3   7  12       32.70       42.32      2.78 o
   4   7  12       19.40       17.86      4.26 o
   5   7  12       12.82       12.37      3.00 o
  -8   8  12        1.66       -6.33      6.35 o
  -7   8  12        4.95       10.20      7.30 o
  -6   8  12       18.04       21.38      4.51 o
  -5   8  12        2.85        6.46      3.47 o
  -4   8  12       46.74       52.41      4.25 o
  -3   8  12       91.72       88.87      5.00 o
  -2   8  12       62.75       58.43      4.16 o
  -1   8  12      120.32      119.15      5.37 o
   0   8  12       97.21       83.76      5.42 o
   1   8  12      120.41      121.37      5.38 o
   2   8  12       63.69       59.69      4.13 o
   3   8  12       92.70       83.35      4.54 o
   4   8  12       47.41       45.28      4.63 o
   5   8  12        2.97        5.34      3.83 o
  -7   9  12        0.27       -5.87      5.87 o
  -6   9  12       27.94       32.74      5.22 o
  -5   9  12        6.82       13.79      4.21 o
  -4   9  12        9.20       13.01      3.05 o
  -3   9  12       27.06       24.53      3.39 o
  -2   9  12       42.30       39.61      3.23 o
  -1   9  12        6.11        9.25      2.55 o
   0   9  12      322.94      324.20     11.02 o
   1   9  12        5.65        4.97      2.43 o
   2   9  12       43.08       44.18      4.55 o
   3   9  12       26.23       23.64      3.13 o
   4   9  12        9.22        8.31      3.23 o
   5   9  12        7.16        6.13      4.09 o
  -7  10  12       13.45        7.28      7.15 o
  -6  10  12       16.21       20.68      4.64 o
  -5  10  12       41.01       46.83      5.56 o
  -4  10  12        0.31       -0.85      3.19 o
  -3  10  12       13.36       10.11      3.00 o
  -2  10  12        1.76        1.70      2.10 o
  -1  10  12      105.56      104.14     10.21 o
   0  10  12       41.15       36.24      3.79 o
   1  10  12      106.30       96.40      5.20 o
   2  10  12        1.68       -0.49      2.02 o
   3  10  12       14.05        9.62      2.71 o
   4  10  12        0.25       -2.20      2.74 o
   5  10  12       40.61       37.35      6.02 o
  -7  11  12        3.25       -2.64      6.07 o
  -6  11  12        7.42       12.96      3.91 o
  -5  11  12       12.32       11.48      4.25 o
  -4  11  12        1.27       -2.17      3.28 o
  -3  11  12       31.47       42.85      4.38 o
  -2  11  12        2.96        3.03      2.23 o
  -1  11  12       27.10       30.37      3.78 o
   0  11  12       50.35       47.21      4.23 o
   1  11  12       26.84       26.07      3.66 o
   2  11  12        2.71        1.03      2.43 o
   3  11  12       31.56       42.37      5.13 o
   4  11  12        1.14        1.12      4.31 o
   5  11  12       11.66       14.55      5.10 o
  -6  12  12        0.09        7.41      6.64 o
  -5  12  12        3.58        8.42      3.49 o
  -4  12  12        7.44        8.52      3.94 o
  -3  12  12        1.68       -2.49      2.49 o
  -2  12  12       36.28       37.64      5.35 o
  -1  12  12       38.52       34.98      4.17 o
   0  12  12        6.94        7.49      2.76 o
   1  12  12       38.34       42.41      4.37 o
   2  12  12       36.17       38.62      4.17 o
   3  12  12        1.74       -1.02      3.07 o
   4  12  12        7.42        8.95      5.06 o
   5  12  12        3.53       -1.19      4.64 o
  -6  13  12        1.92        1.52      6.00 o
  -5  13  12        1.39       -0.29      5.52 o
  -4  13  12        3.49        1.50      5.57 o
  -3  13  12       18.12       15.31      3.05 o
  -2  13  12       31.55       29.57      3.52 o
  -1  13  12        8.47        8.00      2.62 o
   0  13  12        3.73        2.19      2.72 o
   1  13  12        9.07       10.01      3.18 o
   2  13  12       32.45       35.18      4.24 o
   3  13  12       17.15       14.75      4.42 o
   4  13  12        3.57        6.99      5.25 o
   5  13  12        1.29        5.85      3.87 o
  -5  14  12        1.80        1.39      5.78 o
  -4  14  12        3.64        9.59      5.94 o
  -3  14  12        0.69        3.34      2.43 o
  -2  14  12        9.02        8.47      2.86 o
  -1  14  12       65.84       63.81      5.93 o
   0  14  12       91.06      106.70      6.59 o
   1  14  12       65.13       62.73      5.66 o
   2  14  12        8.72       11.62      4.22 o
   3  14  12        0.81        5.62      3.87 o
   4  14  12        3.47        3.23      4.18 o
  -5  15  12        4.22        6.71      6.60 o
  -4  15  12        0.24       -1.45      4.95 o
  -3  15  12        4.18        4.43      4.24 o
  -2  15  12       12.95       12.69      5.55 o
  -1  15  12        9.27        4.30      3.37 o
   0  15  12        1.30       -0.49      3.24 o
   1  15  12        9.24        3.60      3.19 o
   2  15  12       12.31       13.90      4.62 o
   3  15  12        4.30       -0.22      6.42 o
  -2  16  12        0.25       -4.88      4.88 o
  -1  16  12        7.88       11.07      4.25 o
   0  16  12        0.02       -2.12      2.94 o
   1  16  12        7.48        1.82      6.05 o
   2  16  12        0.16       -5.43      5.43 o
   1   0  13      130.00      143.45      6.42 o
   2   0  13       59.19       65.95      4.65 o
   3   0  13       97.27       96.10      4.58 o
   4   0  13      160.44      156.54      5.62 o
   5   0  13       20.86       16.50      3.37 o
   6   0  13        3.15       -1.89      4.40 o
   7   0  13        0.00       -0.11      4.97 o
   8   0  13        0.54        0.81      5.94 o
  -8   1  13        3.03       -0.18      6.09 o
  -7   1  13        6.71        5.41      6.13 o
  -6   1  13       49.63       64.32      6.23 o
  -5   1  13      161.31      170.76      7.49 o
  -4   1  13       11.62       15.41      2.49 o
  -3   1  13       16.98       16.90      2.54 o
  -2   1  13      129.36      129.47      6.18 o
  -1   1  13      186.06      180.42     10.56 o
   0   1  13      105.64      106.69      5.81 o
   1   1  13      187.92      185.81      7.23 o
   2   1  13      131.49      133.73      6.25 o
   3   1  13       15.49       14.97      3.73 o
   4   1  13       10.50       11.93      2.28 o
   5   1  13      162.78      173.53      7.37 o
   6   1  13       48.00       44.30      8.31 o
   7   1  13        6.97       16.64      6.64 o
   8   1  13        2.95        4.20      6.66 o
  -8   2  13       14.72        8.20      7.54 o
  -7   2  13        7.64        8.51      6.07 o
  -6   2  13       30.62       33.00      3.85 o
  -5   2  13       13.45       17.92      5.02 o
  -4   2  13      130.72      119.84      5.25 o
  -3   2  13       88.75       83.34      4.33 o
  -2   2  13       50.47       45.62      4.15 o
  -1   2  13      524.59      514.01     12.63 o
   0   2  13       45.22       36.35      6.62 o
   1   2  13      525.44      511.57     12.57 o
   2   2  13       53.23       51.03      4.21 o
   3   2  13       89.64       81.00      4.19 o
   4   2  13      130.01      136.28      5.12 o
   5   2  13       13.51       16.13      3.24 o
   6   2  13       30.17       34.01      7.28 o
   7   2  13        7.37       10.93      5.63 o
   8   2  13       14.52       14.42      7.43 o
  -8   3  13        5.06        7.45      7.50 o
  -7   3  13        4.78       -0.64      5.32 o
  -6   3  13      144.85      168.39      7.54 o
  -5   3  13      148.01      143.40      7.33 o
  -4   3  13       75.92       75.12      5.54 o
  -3   3  13       31.39       37.04      3.39 o
  -2   3  13       42.85       34.48      3.87 o
  -1   3  13      109.42      110.17      6.05 o
   0   3  13      666.91      635.38     14.64 o
   1   3  13      116.48      112.38      6.12 o
   2   3  13       42.46       35.99      3.92 o
   3   3  13       30.70       31.64      3.00 o
   4   3  13       74.75       71.62      7.49 o
   5   3  13      145.99      129.31      6.42 o
   6   3  13      143.95      145.62     12.18 o
   7   3  13        4.61        2.22      5.30 o
   8   3  13        4.91        6.31      6.55 o
  -8   4  13       11.15        0.48      7.28 o
  -7   4  13        1.01        3.80      5.80 o
  -6   4  13        9.66       10.49      3.34 o
  -5   4  13       77.11       83.04      5.89 o
  -4   4  13        4.25        1.56      2.11 o
  -3   4  13       95.04       94.10      5.29 o
  -2   4  13       17.11       22.59      4.64 o
  -1   4  13       80.56       78.15      5.39 o
   0   4  13        0.06       -3.04      4.63 o
   1   4  13       77.89       69.34      6.44 o
   2   4  13       14.91       17.08      3.25 o
   3   4  13       91.61       87.65      4.23 o
   4   4  13        3.88        0.48      2.28 o
   5   4  13       77.33       83.61      5.32 o
   6   4  13       10.04        8.09      5.19 o
   7   4  13        0.93       -4.31      4.31 o
   8   4  13       11.15        8.22      6.62 o
  -8   5  13        0.50       -3.98      6.38 o
  -7   5  13        1.08        1.74      5.83 o
  -6   5  13       20.05       26.91      4.37 o
  -5   5  13       47.48       63.59      5.55 o
  -4   5  13       33.18       35.56      3.54 o
  -3   5  13       69.51       68.98      7.53 o
  -2   5  13       86.82       90.53      5.70 o
  -1   5  13       67.43       66.60      6.12 o
   0   5  13      138.46      134.22      6.90 o
   1   5  13       66.99       65.90      5.16 o
   2   5  13       86.74       90.47      4.30 o
   3   5  13       67.10       68.49      3.79 o
   4   5  13       32.13       29.35      3.64 o
   5   5  13       46.33       54.76      7.87 o
   6   5  13       20.09       12.00      5.30 o
   7   5  13        1.14        6.90      5.52 o
   8   5  13        0.54        1.34      5.91 o
  -8   6  13        0.36        3.89      6.77 o
  -7   6  13       23.80       34.72      9.50 o
  -6   6  13       32.40       38.55      5.01 o
  -5   6  13       10.73        8.00      4.06 o
  -4   6  13        2.06        1.26      2.35 o
  -3   6  13       86.48       80.97      4.82 o
  -2   6  13      179.69      185.88      7.84 o
  -1   6  13      383.07      357.69     11.20 o
   0   6  13      353.49      356.68     12.95 o
   1   6  13      389.45      375.64      9.12 o
   2   6  13      173.65      162.70      8.36 o
   3   6  13       87.87       90.28      6.01 o
   4   6  13        2.46        5.12      2.38 o
   5   6  13       11.21       14.14      3.48 o
   6   6  13       32.90       29.70      6.42 o
   7   6  13       23.94       22.32      6.99 o
  -8   7  13        3.64        5.47      7.89 o
  -7   7  13        6.21        1.93      6.71 o
  -6   7  13       33.76       45.97      5.38 o
  -5   7  13       23.50       24.79      4.47 o
  -4   7  13       18.56       17.13      3.18 o
  -3   7  13        0.70        2.58      2.38 o
  -2   7  13      394.25      375.41     11.56 o
  -1   7  13      105.12      100.01      6.29 o
   0   7  13       12.62       11.50      2.76 o
   1   7  13      106.31      102.27      5.03 o
   2   7  13      390.09      360.20      9.71 o
   3   7  13        0.56        0.88      2.24 o
   4   7  13       18.13       17.17      2.67 o
   5   7  13       23.45       21.01      3.48 o
  -7   8  13       21.08       15.96      7.76 o
  -6   8  13       17.88       29.10      4.86 o
  -5   8  13       12.33       16.86      4.35 o
  -4   8  13       25.33       28.09      3.75 o
  -3   8  13       14.44       11.93      2.95 o
  -2   8  13       30.01       31.08      4.86 o
  -1   8  13      114.48      106.58      6.54 o
   0   8  13      260.46      251.48      7.73 o
   1   8  13      114.40      104.63      6.03 o
   2   8  13       28.77       36.30      4.59 o
   3   8  13       14.37       12.76      2.99 o
   4   8  13       24.91       25.62      5.35 o
   5   8  13       12.72       16.47      4.71 o
  -7   9  13        3.19       -1.56      5.78 o
  -6   9  13       17.08       20.99      4.82 o
  -5   9  13       25.29       41.55     10.61 o
  -4   9  13       33.54       36.16      5.20 o
  -3   9  13       88.36       97.18      5.46 o
  -2   9  13       37.04       31.40      4.93 o
  -1   9  13        7.30        3.73      2.45 o
   0   9  13       21.32       27.90      3.53 o
   1   9  13        8.10        7.75      2.71 o
   2   9  13       35.89       32.60      3.69 o
   3   9  13       86.83       92.09      5.08 o
   4   9  13       33.46       43.67      4.85 o
   5   9  13       25.08       31.20      5.58 o
  -7  10  13        1.37        6.07      7.06 o
  -6  10  13        0.39        3.79      6.73 o
  -5  10  13        4.65       11.17      4.27 o
  -4  10  13       19.63       28.13      5.74 o
  -3  10  13       23.52       23.38      3.75 o
  -2  10  13       38.32       35.93      3.98 o
  -1  10  13       22.88       28.50      3.64 o
   0  10  13       11.34       13.93      3.09 o
   1  10  13       22.26       23.48      3.48 o
   2  10  13       37.38       37.44      4.55 o
   3  10  13       23.85       27.04      4.55 o
   4  10  13       19.64       26.74      6.18 o
   5  10  13        4.83       11.19      4.84 o
  -6  11  13       23.20       16.91      7.83 o
  -5  11  13        0.67        2.37      3.19 o
  -4  11  13        4.70        1.79      3.51 o
  -3  11  13       74.03       82.84      6.35 o
  -2  11  13       35.64       36.41      3.53 o
  -1  11  13       66.08       71.57      6.60 o
   0  11  13       11.30       14.13      3.15 o
   1  11  13       65.05       60.87      5.06 o
   2  11  13       35.25       31.09      3.85 o
   3  11  13       74.14       83.97      6.68 o
   4  11  13        5.16        1.06      4.62 o
   5  11  13        0.71        1.69      4.64 o
  -6  12  13        4.48        8.77      6.86 o
  -5  12  13       11.40       11.44      3.96 o
  -4  12  13        5.43        3.00      3.31 o
  -3  12  13       16.62       15.31      3.71 o
  -2  12  13       32.16       30.43      3.57 o
  -1  12  13       20.02       24.63      3.85 o
   0  12  13      121.68      132.33     12.50 o
   1  12  13       21.65       19.26      3.65 o
   2  12  13       33.15       36.12      4.20 o
   3  12  13       16.58       21.27      6.04 o
   4  12  13        5.36        1.41      4.75 o
   5  12  13       11.59        3.19      4.53 o
  -6  13  13        0.17       -1.28      5.61 o
  -5  13  13        9.12        9.10      6.51 o
  -4  13  13        4.01        3.86      5.51 o
  -3  13  13        8.68        4.55      3.22 o
  -2  13  13        7.87        8.12      2.82 o
  -1  13  13       28.96       26.94      5.90 o
   0  13  13        1.44        0.26      3.68 o
   1  13  13       30.39       33.03      4.48 o
   2  13  13        7.35        6.18      2.93 o
   3  13  13        9.13       10.07      4.26 o
   4  13  13        3.85        8.71      4.86 o
   5  13  13        9.25        5.67      4.38 o
  -5  14  13        1.10       -3.91      5.34 o
  -4  14  13        8.36        6.71      6.29 o
  -3  14  13       20.75       24.60      4.23 o
  -2  14  13        2.49        0.27      2.36 o
  -1  14  13       23.33       24.40      3.54 o
   0  14  13       12.65       17.23      5.68 o
   1  14  13       23.85       26.64      4.41 o
   2  14  13        2.59        0.78      2.89 o
   3  14  13       20.92       22.54      4.81 o
  -4  15  13        9.02       12.64      6.40 o
  -3  15  13        3.44       -6.27     11.22 o
  -2  15  13       19.38       17.93      4.95 o
  -1  15  13        0.58       -3.81      4.85 o
   0  15  13        5.28        8.26      5.73 o
   1  15  13        0.58        0.55      3.24 o
   2  15  13       19.98       35.84      8.71 o
   3  15  13        3.68        4.90      6.44 o
   0  16  13        3.70        4.31      5.45 o
   1  16  13       39.06       43.80      8.18 o
   0   0  14     1074.61     1092.46     30.10 o
   1   0  14       12.11       12.46      3.22 o
   2   0  14      184.65      166.16      7.10 o
   3   0  14       11.58       10.69      2.46 o
   4   0  14        2.74        0.45      2.05 o
   5   0  14        4.91        6.34      2.98 o
   6   0  14       17.06       28.21      7.34 o
   7   0  14        0.31       -4.86      4.86 o
   8   0  14        9.43        2.26      6.73 o
  -8   1  14        0.32       -4.68      5.47 o
  -7   1  14        6.21       10.05      6.71 o
  -6   1  14       26.23       36.42      4.19 o
  -5   1  14       20.04       26.26      4.04 o
  -4   1  14       10.94        8.71      2.43 o
  -3   1  14       65.14       62.31      4.02 o
  -2   1  14       90.99       82.19      5.32 o
  -1   1  14      314.14      303.97     18.70 o
   0   1  14       30.13       32.02      4.11 o
   1   1  14      317.16      309.82     10.78 o
   2   1  14       90.65       89.55      6.41 o
   3   1  14       66.85       69.24      4.07 o
   4   1  14        9.42        7.58      2.81 o
   5   1  14       19.35       26.62      3.91 o
   6   1  14       27.00       21.72      7.06 o
   7   1  14        6.32        5.01      5.98 o
   8   1  14        0.33        7.63      6.29 o
  -8   2  14        0.36        3.74      6.86 o
  -7   2  14        2.31       -4.31      4.86 o
  -6   2  14       41.10       45.59      4.61 o
  -5   2  14        5.61        6.60      3.09 o
  -4   2  14        7.00        9.67      2.54 o
  -3   2  14       22.04       21.21      2.98 o
  -2   2  14      114.89      108.37      6.10 o
  -1   2  14       20.34       23.97      3.69 o
   0   2  14      223.36      220.60     13.57 o
   1   2  14       19.02       19.45      3.41 o
   2   2  14      115.48      112.30      6.06 o
   3   2  14       25.94       25.77      2.88 o
   4   2  14        7.20        5.57      3.77 o
   5   2  14        4.60        0.77      2.55 o
   6   2  14       40.68       39.97      8.18 o
   7   2  14        2.39        2.42      5.74 o
   8   2  14        0.33       -5.03      5.03 o
  -8   3  14        0.41       -3.32      6.55 o
  -7   3  14        9.18       11.48      6.73 o
  -6   3  14       11.18       18.12      4.80 o
  -5   3  14        1.04        3.20      3.06 o
  -4   3  14       17.71       16.85      3.67 o
  -3   3  14      130.02      122.41      8.51 o
  -2   3  14      217.13      214.32      8.23 o
  -1   3  14      249.81      249.65      8.93 o
   0   3  14        2.23        2.95      5.00 o
   1   3  14      252.59      243.54      8.77 o
   2   3  14      215.78      213.80      8.19 o
   3   3  14      128.69      128.63      6.02 o
   4   3  14       15.47       17.19      3.33 o
   5   3  14        0.96        4.12      2.75 o
   6   3  14       11.90       13.65      5.85 o
   7   3  14        9.28        7.23      5.89 o
   8   3  14        0.40       -4.90      5.14 o
  -8   4  14       11.53       17.68      8.42 o
  -7   4  14        1.19        1.96      5.85 o
  -6   4  14       16.14       19.55      5.34 o
  -5   4  14       11.25       12.90      3.75 o
  -4   4  14        0.31       -1.41      2.08 o
  -3   4  14       27.13       29.17      3.34 o
  -2   4  14      272.75      279.47      9.55 o
  -1   4  14       23.04       11.79      3.46 o
   0   4  14     1553.38     1583.26     28.64 o
   1   4  14       24.21       22.81      3.77 o
   2   4  14      274.20      261.07      7.26 o
   3   4  14       29.04       29.52      3.04 o
   4   4  14        0.29        6.10      2.78 o
   5   4  14       10.77       11.52      3.12 o
   6   4  14       17.23       26.38      6.62 o
   7   4  14        1.20       -2.40      4.68 o
   8   4  14       11.71       14.38      7.52 o
  -8   5  14        2.90       -2.29      6.20 o
  -7   5  14       24.29       50.74     10.82 o
  -6   5  14        0.15       -1.12      2.92 o
  -5   5  14       58.15       60.23      6.85 o
  -4   5  14       11.15       12.38      2.79 o
  -3   5  14       54.18       53.88      6.18 o
  -2   5  14        7.91        8.71      4.11 o
  -1   5  14      813.80      810.09     20.96 o
   0   5  14        7.38        6.25      5.51 o
   1   5  14      809.59      789.55     17.80 o
   2   5  14        7.72       10.71      2.36 o
   3   5  14       52.31       49.17      3.52 o
   4   5  14       11.46       14.82      3.06 o
   5   5  14       58.61       73.91      5.25 o
   6   5  14        0.15       -2.77      4.11 o
   7   5  14       24.77       34.76      7.89 o
   8   5  14        2.89        0.66      5.98 o
  -8   6  14        5.72       11.98      8.11 o
  -7   6  14        2.05       -2.11      5.91 o
  -6   6  14       13.79       12.70      7.22 o
  -5   6  14        6.24        8.16      3.67 o
  -4   6  14       26.83       26.85      4.38 o
  -3   6  14      179.02      165.30      7.95 o
  -2   6  14       88.82       75.04      8.15 o
  -1   6  14      166.11      177.74     14.49 o
   0   6  14      239.70      244.49      9.44 o
   1   6  14      164.82      190.56     10.61 o
   2   6  14       90.72       86.84      5.48 o
   3   6  14      181.63      162.25      5.73 o
   4   6  14       27.29       28.03      3.74 o
   5   6  14        6.57        7.47      2.97 o
   6   6  14       13.88       10.82      5.14 o
  -7   7  14        5.04        1.41      6.29 o
  -6   7  14        0.97        0.03      3.34 o
  -5   7  14        6.57        8.66      3.81 o
  -4   7  14       12.15       16.81      4.00 o
  -3   7  14       40.70       41.12      4.01 o
  -2   7  14       92.29       92.16      6.28 o
  -1   7  14       10.87        9.96      3.53 o
   0   7  14       80.30       81.50     11.34 o
   1   7  14       10.73       14.82      3.75 o
   2   7  14       93.55       90.99      3.92 o
   3   7  14       40.63       36.19      2.82 o
   4   7  14       11.56       13.69      3.17 o
   5   7  14        6.56        6.16      4.20 o
  -7   8  14        0.84       -5.17      5.63 o
  -6   8  14        3.11        1.67      5.83 o
  -5   8  14        6.37        9.85      7.30 o
  -4   8  14        0.28       -2.94      2.94 o
  -3   8  14       84.61       67.79      4.82 o
  -2   8  14      112.62      107.72      7.26 o
  -1   8  14        0.59       -0.19      3.01 o
   0   8  14      299.69      289.89      8.59 o
   1   8  14        0.83        0.44      2.18 o
   2   8  14      111.35       97.96      5.30 o
   3   8  14       89.68       74.71      4.66 o
   4   8  14        0.28        1.71      2.85 o
   5   8  14        6.51        5.30      4.44 o
  -7   9  14       11.52       12.91      7.76 o
  -6   9  14        8.11        4.34      6.71 o
  -5   9  14        2.75        3.21      3.60 o
  -4   9  14        2.72       -1.26      3.11 o
  -3   9  14       26.19       26.65      4.84 o
  -2   9  14        4.03        1.19      2.54 o
  -1   9  14      134.31      139.94      7.73 o
   0   9  14        4.64        2.82      2.51 o
   1   9  14      136.35      129.72      7.32 o
   2   9  14        4.28        0.96      3.19 o
   3   9  14       25.73       27.19      3.55 o
   4   9  14        2.73       -2.95      4.00 o
   5   9  14        2.49        2.15      4.22 o
  -7  10  14        1.62        5.52      7.04 o
  -6  10  14        6.32       13.60      4.39 o
  -5  10  14        8.27        9.74      4.84 o
  -4  10  14        2.52        1.65      5.67 o
  -3  10  14       14.91       13.16      3.38 o
  -2  10  14       45.81       45.86      4.49 o
  -1  10  14        0.78       -1.66      2.37 o
   0  10  14       79.69       74.49      5.10 o
   1  10  14        0.84        0.54      2.48 o
   2  10  14       45.84       40.89      4.48 o
   3  10  14       14.51       19.64      4.48 o
   4  10  14        2.48        2.24      4.55 o
   5  10  14        7.89        4.66      4.64 o
  -6  11  14       22.99       27.97      8.82 o
  -5  11  14        2.03        4.84      3.45 o
  -4  11  14       14.71       16.94      4.61 o
  -3  11  14       10.55       22.56      3.89 o
  -2  11  14       37.02       50.32      4.74 o
  -1  11  14       32.11       27.52      3.90 o
   0  11  14        5.39        4.27      2.83 o
   1  11  14       31.66       38.60      4.29 o
   2  11  14       35.22       39.85      4.29 o
   3  11  14       10.47       13.41      4.35 o
   4  11  14       14.31        0.31      4.92 o
   5  11  14        1.88       -0.53      4.64 o
  -6  12  14        0.51       -2.95      5.63 o
  -5  12  14        9.00       12.40      6.86 o
  -4  12  14        1.12        5.36      4.64 o
  -3  12  14       26.47       22.70      5.11 o
  -2  12  14        3.71        5.84      3.56 o
  -1  12  14       11.29       12.88      3.85 o
   0  12  14        2.02        1.46      2.74 o
   1  12  14       10.74       16.27      4.67 o
   2  12  14        3.74        2.01      2.80 o
   3  12  14       26.78       28.00      5.00 o
   4  12  14        1.22        3.76      4.82 o
   5  12  14        8.49       13.85      5.23 o
  -5  13  14        0.13       -0.29      5.61 o
  -4  13  14       16.99       12.00      6.29 o
  -3  13  14       11.00       10.85      3.49 o
  -2  13  14       35.83       39.92      4.03 o
  -1  13  14       35.91       37.80      4.03 o
   0  13  14       13.96       16.52      3.87 o
   1  13  14       36.20       39.60      4.76 o
   2  13  14       35.79       34.25      4.47 o
   3  13  14       11.48        6.54      4.69 o
   4  13  14       16.51       15.35      5.34 o
  -5  14  14        1.05        5.10      6.29 o
  -4  14  14        3.47        4.60      5.76 o
  -3  14  14       12.97        5.66     10.34 o
  -2  14  14       59.02       66.81      4.86 o
  -1  14  14        1.58        1.33      2.69 o
   0  14  14      180.95      213.05      9.14 o
   1  14  14        1.60       -2.86      2.86 o
   2  14  14       59.74       61.79     11.92 o
   3  14  14       13.14       12.38      7.94 o
  -4  15  14        0.82        2.57      5.52 o
  -3  15  14        0.52       -5.66      8.13 o
  -2  15  14        1.37        2.80      3.87 o
  -1  15  14       60.36       77.74     10.41 o
   0  15  14        6.38        5.27      3.41 o
   1  15  14       61.24       84.01     10.07 o
   2  15  14        1.34       -0.64      5.87 o
   1   0  15      142.32      140.33      6.94 o
   2   0  15        0.03       -0.33      2.54 o
   3   0  15      149.16      149.69      5.89 o
   4   0  15       65.88       76.26      9.19 o
   5   0  15       14.78       16.93      3.84 o
   6   0  15       58.64       65.66      5.25 o
   7   0  15        5.11        9.12      6.24 o
   8   0  15        0.38       -3.80      6.35 o
  -8   1  15        6.53        4.27      7.04 o
  -7   1  15       15.39       30.82      8.99 o
  -6   1  15       17.43       18.47      3.77 o
  -5   1  15        3.26        6.02      3.28 o
  -4   1  15      100.80      105.54      6.60 o
  -3   1  15       34.01       36.70      3.65 o
  -2   1  15       87.55       89.80     11.16 o
  -1   1  15       24.94       26.42      3.96 o
   0   1  15      511.28      533.33     13.79 o
   1   1  15       27.19       30.43      4.01 o
   2   1  15       83.41       76.40      5.77 o
   3   1  15       34.78       33.98      3.41 o
   4   1  15      101.26       98.50      6.26 o
   5   1  15        2.81        3.84      2.95 o
   6   1  15       17.60       23.61      7.32 o
   7   1  15       15.43       19.57      7.76 o
   8   1  15        6.23       10.27      7.63 o
  -8   2  15        2.09       12.62      7.52 o
  -7   2  15       12.70       22.03      7.74 o
  -6   2  15       52.03       47.81      5.11 o
  -5   2  15       12.07       16.00      3.75 o
  -4   2  15        0.73        5.35      3.15 o
  -3   2  15      131.78      124.93      5.73 o
  -2   2  15      108.38      105.24      6.21 o
  -1   2  15      316.79      325.11     10.39 o
   0   2  15      391.68      380.53     14.69 o
   1   2  15      324.54      319.84     10.29 o
   2   2  15      111.59      112.02      9.88 o
   3   2  15      130.62      122.81      5.34 o
   4   2  15        0.80       -2.43      2.85 o
   5   2  15       12.28       13.61      3.55 o
   6   2  15       53.17       53.54      9.17 o
   7   2  15       12.60        7.39      6.11 o
   8   2  15        2.23       -3.30      5.96 o
  -8   3  15        2.86        7.28      7.34 o
  -7   3  15       14.56       41.14      9.50 o
  -6   3  15       21.23       14.33      3.88 o
  -5   3  15       48.37       54.45      5.47 o
  -4   3  15       23.51       29.76      4.40 o
  -3   3  15      125.22      129.86      5.84 o
  -2   3  15      167.91      156.00      7.44 o
  -1   3  15      280.49      266.94      9.57 o
   0   3  15      321.05      338.22     10.89 o
   1   3  15      285.39      254.59      9.34 o
   2   3  15      170.17      178.41      7.84 o
   3   3  15      126.54      128.62      5.39 o
   4   3  15       22.88       21.38      3.71 o
   5   3  15       48.33       40.91      4.55 o
   6   3  15       21.71       14.31      6.16 o
   7   3  15       14.85       14.31      6.84 o
   8   3  15        2.78       -3.30      5.72 o
  -8   4  15        4.49       11.76      7.81 o
  -7   4  15       12.74       14.69      7.87 o
  -6   4  15       17.70       15.40      4.30 o
  -5   4  15       10.65       13.11      3.93 o
  -4   4  15      134.23      123.29      7.45 o
  -3   4  15      143.19      140.06      6.07 o
  -2   4  15       74.72       76.08      8.96 o
  -1   4  15       48.41       55.51      5.14 o
   0   4  15      718.67      712.98     19.67 o
   1   4  15       49.30       40.41      4.58 o
   2   4  15       73.57       73.78      4.24 o
   3   4  15      144.58      140.88      5.69 o
   4   4  15      135.01      119.57      7.30 o
   5   4  15       11.02       11.87      3.44 o
   6   4  15       18.49       22.27      6.49 o
   7   4  15       13.01       14.47      6.38 o
   8   4  15        4.60       -0.04      6.16 o
  -7   5  15        1.25        9.67      7.15 o
  -6   5  15       20.15       19.53      6.38 o
  -5   5  15       46.83       50.01      9.19 o
  -4   5  15       64.38       63.84      7.43 o
  -3   5  15      187.88      196.94      7.23 o
  -2   5  15       81.37       80.91      7.16 o
  -1   5  15       81.53       75.46      5.74 o
   0   5  15      110.98      112.52      8.55 o
   1   5  15       79.68       78.62      5.87 o
   2   5  15       84.15       78.44      4.38 o
   3   5  15      186.48      193.51      6.44 o
   4   5  15       63.00       65.54     11.18 o
   5   5  15       45.84       40.22      4.40 o
   6   5  15       19.70       20.12      6.40 o
   7   5  15        1.18        1.21      4.99 o
  -7   6  15        9.21       18.73      8.60 o
  -6   6  15        3.52        1.65      5.43 o
  -5   6  15        5.77        6.72      4.32 o
  -4   6  15       77.85       85.24      6.88 o
  -3   6  15       97.24       91.18      6.14 o
  -2   6  15       90.79      106.07      6.71 o
  -1   6  15      126.83      122.51      7.13 o
   0   6  15       55.47       61.36      5.54 o
   1   6  15      131.18      112.30      6.96 o
   2   6  15       92.78       98.06      4.74 o
   3   6  15       95.08       88.94      5.71 o
   4   6  15       76.77       70.90      5.23 o
   5   6  15        5.61        9.25      3.31 o
   6   6  15        3.78       -3.45      3.45 o
  -7   7  15       18.34       27.09      9.30 o
  -6   7  15       10.77        5.87      3.93 o
  -5   7  15        7.78       11.84      9.22 o
  -4   7  15       39.35       34.52      5.25 o
  -3   7  15      159.50      165.01      6.91 o
  -2   7  15        4.29        7.81      3.38 o
  -1   7  15       76.10       73.73      5.92 o
   0   7  15       45.35       43.56      5.02 o
   1   7  15       74.46       66.72      5.78 o
   2   7  15        3.43        3.61      2.34 o
   3   7  15      157.40      144.15     11.48 o
   4   7  15       39.16       27.97      5.96 o
   5   7  15        7.96        1.74      4.38 o
  -7   8  15        4.56       11.32      7.65 o
  -6   8  15        0.40        5.52      3.66 o
  -5   8  15        5.01        5.39      4.13 o
  -4   8  15       28.28       22.71      4.63 o
  -3   8  15       74.73       69.31      5.10 o
  -2   8  15        8.28        8.63      3.57 o
  -1   8  15       26.17       25.96      5.75 o
   0   8  15       28.59       34.81      4.72 o
   1   8  15       26.61       24.03      4.30 o
   2   8  15        7.46       10.55      2.93 o
   3   8  15       76.36       74.99      4.93 o
   4   8  15       29.09       41.14      6.84 o
   5   8  15        4.53       -0.18      4.20 o
  -7   9  15        2.29        0.55      6.68 o
  -6   9  15        2.16        7.82      3.33 o
  -5   9  15       27.44       26.90      5.26 o
  -4   9  15        4.75        4.19      3.78 o
  -3   9  15       23.80       27.93      3.99 o
  -2   9  15       13.02       12.24      3.34 o
  -1   9  15        6.45        4.67      3.29 o
   0   9  15        1.04       -2.66      2.66 o
   1   9  15        6.27        7.39      2.80 o
   2   9  15       12.74       12.09      3.58 o
   3   9  15       24.52       27.83      6.26 o
   4   9  15        5.18       -4.16      4.16 o
   5   9  15       26.17       28.54      6.16 o
  -6  10  15        0.07       -2.55      5.45 o
  -5  10  15        7.97        9.34      4.00 o
  -4  10  15       28.61       29.60      7.23 o
  -3  10  15        2.20        3.66      2.98 o
  -2  10  15        9.10        9.26      3.22 o
  -1  10  15       18.11       20.23      4.43 o
   0  10  15       49.69       38.29      4.24 o
   1  10  15       17.59       19.18      4.45 o
   2  10  15        8.84        7.97      3.04 o
   3  10  15        2.59       -1.36      3.28 o
   4  10  15       29.23       36.37      7.01 o
   5  10  15        8.29        8.40      4.92 o
  -6  11  15       14.73        1.87      6.11 o
  -5  11  15        7.35        4.42      5.98 o
  -4  11  15        3.34        2.79      5.41 o
  -3  11  15        6.32        2.56      4.07 o
  -2  11  15       58.87       60.52      5.25 o
  -1  11  15       11.94       11.38      4.21 o
   0  11  15       35.18       28.82      4.12 o
   1  11  15       12.13       16.97      4.18 o
   2  11  15       58.57       66.72      5.25 o
   3  11  15        6.15        5.72      4.19 o
   4  11  15        3.56        7.98      5.47 o
   5  11  15        7.10       12.60      4.51 o
  -6  12  15        3.44        5.01      6.71 o
  -5  12  15       13.35       18.69      8.00 o
  -4  12  15        2.25        6.90      5.87 o
  -3  12  15       11.09       10.17      3.57 o
  -2  12  15        0.03       -2.86      2.86 o
  -1  12  15       48.60       55.58      5.26 o
   0  12  15       50.92       58.04      5.21 o
   1  12  15       49.35       52.35      5.13 o
   2  12  15        0.03        3.17      3.00 o
   3  12  15       11.46       10.93      8.53 o
   4  12  15        2.21        6.51      4.11 o
  -5  13  15        6.94        7.98      6.60 o
  -4  13  15        0.55        2.48      5.43 o
  -3  13  15        3.00        2.73      3.19 o
  -2  13  15       11.63       13.67      3.75 o
  -1  13  15        9.83        6.78      3.07 o
   0  13  15       24.97       27.18      5.52 o
   1  13  15        9.30       16.61      5.74 o
   2  13  15       11.62       13.17      4.20 o
   3  13  15        3.28        4.69      5.49 o
  -4  14  15       11.50       12.09      6.49 o
  -3  14  15        1.03        5.66      5.72 o
  -2  14  15        0.52       -0.97      4.56 o
  -1  14  15       11.15       12.88      3.22 o
   0  14  15       36.00       37.52      5.22 o
   1  14  15       11.14       12.96      3.90 o
   2  14  15        0.53       -2.07      5.39 o
   3  14  15        0.85       -4.95      4.95 o
  -4  15  15        4.66        1.63      6.02 o
  -3  15  15        2.07       13.17      6.42 o
  -2  15  15        2.72       10.38      5.89 o
  -1  15  15       19.59       18.69      6.86 o
   0  15  15        8.30       17.30      6.40 o
   1  15  15       20.29       29.07      7.12 o
   0   0  16       30.23       39.66      6.49 o
   1   0  16      152.27      140.48      7.23 o
   2   0  16       26.31       27.45      4.12 o
   3   0  16        0.92        3.12      2.33 o
   4   0  16       14.70       12.94      3.63 o
   5   0  16       83.26       93.60      6.49 o
   6   0  16        0.15       -0.71      2.95 o
   7   0  16        7.89       15.26      7.19 o
   8   0  16       15.00       20.73      8.51 o
  -8   1  16        0.50       14.88      7.98 o
  -7   1  16        4.53        7.15      6.29 o
  -6   1  16      110.60      120.77      7.31 o
  -5   1  16       73.72       87.01      6.50 o
  -4   1  16       55.94       50.78      7.85 o
  -3   1  16       28.28       39.29      3.75 o
  -2   1  16       42.77       30.80      4.13 o
  -1   1  16       11.90       19.20      4.55 o
   0   1  16       38.45       39.29      6.95 o
   1   1  16       12.65       10.90      3.43 o
   2   1  16       44.26       44.34      5.16 o
   3   1  16       27.55       30.42      3.43 o
   4   1  16       56.62       48.49      5.03 o
   5   1  16       72.37       83.39     13.05 o
   6   1  16      111.01      115.36     12.38 o
   7   1  16        4.64        0.95      5.43 o
   8   1  16        0.47        6.73      6.86 o
  -8   2  16        6.55        5.67      7.28 o
  -7   2  16        7.32        8.88      6.75 o
  -6   2  16        4.83        8.38      7.02 o
  -5   2  16       33.62       35.70      4.87 o
  -4   2  16       96.85      117.70      7.38 o
  -3   2  16       36.22       36.48      3.78 o
  -2   2  16        5.52        4.86      2.98 o
  -1   2  16       58.00       55.24      5.06 o
   0   2  16      138.12      152.80      7.56 o
   1   2  16       57.05       47.47      4.81 o
   2   2  16        6.47        8.23      3.29 o
   3   2  16       37.48       37.75      3.68 o
   4   2  16       96.02      106.03      6.66 o
   5   2  16       34.17       34.17      5.64 o
   6   2  16        4.37        4.60      5.32 o
   7   2  16        7.14        3.01      5.80 o
   8   2  16        6.65        5.14      6.82 o
  -7   3  16        1.11       -0.90      5.23 o
  -6   3  16        4.40       10.94      3.87 o
  -5   3  16       68.81       77.21      9.23 o
  -4   3  16       24.07       20.69      4.13 o
  -3   3  16        4.89        9.07      2.85 o
  -2   3  16      127.56      135.93      7.31 o
  -1   3  16       29.32       27.35      4.29 o
   0   3  16       21.51       21.38      4.15 o
   1   3  16       31.33       34.80      4.56 o
   2   3  16      126.84      132.55      7.16 o
   3   3  16        3.76        4.18      2.29 o
   4   3  16       24.43       20.22      4.28 o
   5   3  16       67.16       86.87      6.08 o
   6   3  16        4.31        8.64      5.45 o
   7   3  16        1.09        2.84      4.92 o
  -7   4  16       25.70       44.21     10.51 o
  -6   4  16        3.56        6.33      3.54 o
  -5   4  16        1.77        8.93      3.91 o
  -4   4  16       40.37       49.86      5.40 o
  -3   4  16       41.72       36.81      6.34 o
  -2   4  16       90.74       86.58     12.74 o
  -1   4  16      200.07      189.72      8.62 o
   0   4  16       56.66       52.92      5.20 o
   1   4  16      204.08      206.64      8.84 o
   2   4  16       93.92       85.78      6.06 o
   3   4  16       43.00       44.83      4.92 o
   4   4  16       39.46       39.26      4.57 o
   5   4  16        1.55        6.28      3.19 o
   6   4  16        3.43       13.59      5.69 o
   7   4  16       26.30       25.33      7.26 o
  -7   5  16        1.90       -1.14      5.61 o
  -6   5  16       45.12       51.92      5.78 o
  -5   5  16       10.50       17.39      4.50 o
  -4   5  16        6.18        7.24      3.38 o
  -3   5  16       57.41       55.25      4.53 o
  -2   5  16       67.11       62.76      5.54 o
  -1   5  16       21.79       22.35      4.21 o
   0   5  16        9.58       10.77      6.27 o
   1   5  16       22.67       12.36      6.32 o
   2   5  16       66.84       59.79      4.11 o
   3   5  16       56.79       60.55      4.14 o
   4   5  16        6.08        9.14      3.20 o
   5   5  16       10.76        9.04      3.29 o
   6   5  16       44.93       44.81      7.96 o
   7   5  16        1.89        3.94      5.52 o
  -7   6  16        8.02       12.66      8.09 o
  -6   6  16       17.45       20.79      4.79 o
  -5   6  16       16.84       14.45      4.28 o
  -4   6  16       77.32       77.46      6.69 o
  -3   6  16      119.40      116.02      6.05 o
  -2   6  16       79.10       79.08      6.25 o
  -1   6  16       90.58       87.39      6.38 o
   0   6  16       51.17       53.64      5.86 o
   1   6  16       94.46       90.08      6.39 o
   2   6  16       76.91       80.84      6.30 o
   3   6  16      120.87      123.41      5.44 o
   4   6  16       77.69       71.48      5.43 o
   5   6  16       16.25       13.26      4.65 o
  -7   7  16        0.60       -0.57      6.49 o
  -6   7  16        2.10        1.66      3.51 o
  -5   7  16       47.57       53.35      6.18 o
  -4   7  16       11.46       17.44      4.52 o
  -3   7  16      225.48      212.50      8.00 o
  -2   7  16      100.32      109.96     16.05 o
  -1   7  16       15.70       22.56      7.53 o
   0   7  16        1.56        2.33      3.12 o
   1   7  16       15.30       12.42      3.85 o
   2   7  16      100.61       97.55      8.77 o
   3   7  16      223.18      209.59      9.18 o
   4   7  16       11.55        5.10      4.92 o
   5   7  16       47.72       55.58      7.17 o
  -7   8  16        1.46        7.28      7.17 o
  -6   8  16        0.17        5.55      3.52 o
  -5   8  16       17.40       23.44      4.99 o
  -4   8  16       33.75       38.89      5.59 o
  -3   8  16      150.78      156.05      7.22 o
  -2   8  16       68.42       65.01      6.16 o
  -1   8  16      134.98      133.19      7.90 o
   0   8  16       18.82       13.81      7.86 o
   1   8  16      133.24      146.14      8.15 o
   2   8  16       68.23       67.15      6.05 o
   3   8  16      150.83      143.00     11.67 o
   4   8  16       34.89       38.39      7.04 o
   5   8  16       17.56       18.23      5.87 o
  -6   9  16       11.14        8.16      6.77 o
  -5   9  16        3.39        9.52      3.89 o
  -4   9  16        5.76        7.02      4.00 o
  -3   9  16       33.49       26.35      4.12 o
  -2   9  16      100.03      102.72      7.54 o
  -1   9  16       47.44       46.40      9.62 o
   0   9  16       75.48       82.85      6.64 o
   1   9  16       48.20       52.55      5.73 o
   2   9  16       97.95      108.51      7.50 o
   3   9  16       33.84       29.15      6.97 o
   4   9  16        5.55        1.47      5.01 o
   5   9  16        3.22       11.96      5.23 o
  -6  10  16        3.84        4.35      6.07 o
  -5  10  16        5.25        6.16      5.61 o
  -4  10  16        1.75        0.28      3.46 o
  -3  10  16        5.65        4.41      2.97 o
  -2  10  16        7.45        1.96      2.94 o
  -1  10  16       64.00       61.96      6.38 o
   0  10  16       49.39       46.57      5.94 o
   1  10  16       65.63       64.72      5.18 o
   2  10  16        7.51       10.78      3.37 o
   3  10  16        5.33        3.79      3.89 o
   4  10  16        1.87       -2.33      5.08 o
   5  10  16        5.58        8.95      4.20 o
  -6  11  16        4.03       -1.52      5.72 o
  -5  11  16       17.93       13.81      7.41 o
  -4  11  16        3.69        6.13      3.53 o
  -3  11  16       10.59       16.55      3.92 o
  -2  11  16       13.25       17.79      3.78 o
  -1  11  16        2.27        0.25      3.72 o
   0  11  16        1.27       -3.48      3.48 o
   1  11  16        2.55       -1.27      2.97 o
   2  11  16       12.93       14.88      3.67 o
   3  11  16       10.45       13.41      4.41 o
   4  11  16        3.62       -0.20      3.72 o
   5  11  16       18.14       17.79      5.25 o
  -5  12  16        1.68        9.63      6.97 o
  -4  12  16       25.10       43.38      9.21 o
  -3  12  16        3.95        4.94      3.35 o
  -2  12  16        8.72        8.67      3.60 o
  -1  12  16        8.63       14.46      8.22 o
   0  12  16        3.37       -0.30      3.01 o
   1  12  16        8.67       10.55      3.88 o
   2  12  16        9.17       11.98      3.68 o
   3  12  16        4.05        6.09      3.42 o
  -5  13  16        6.89        3.61      5.94 o
  -4  13  16        0.64        7.06      5.94 o
  -3  13  16        8.88        7.39      6.97 o
  -2  13  16        6.30        6.19      3.37 o
  -1  13  16        7.93        6.61      3.61 o
   0  13  16       32.21       32.14      4.86 o
   1  13  16        8.23       11.68      3.80 o
   2  13  16        6.46       11.80      8.29 o
   3  13  16        9.22       11.34      6.57 o
  -4  14  16        7.28       14.18      7.26 o
  -3  14  16        8.02        4.40      5.43 o
  -2  14  16        0.09       -1.75      3.54 o
  -1  14  16       30.33       38.36      5.05 o
   0  14  16        8.85        6.86      4.46 o
   1  14  16       30.86       22.94      5.49 o
   2  14  16        0.08       -4.40      5.06 o
  -3  15  16        0.04        6.24      6.05 o
  -2  15  16        8.74        4.68      5.56 o
  -1  15  16        2.35       12.60      6.24 o
   1   0  17        0.56       -0.63      2.79 o
   2   0  17       20.46       24.73      8.51 o
   3   0  17       72.56       85.44      5.10 o
   4   0  17       47.04       39.53      5.03 o
   5   0  17       48.74       46.33      5.53 o
   6   0  17       20.59       22.39      5.19 o
   7   0  17       34.08       27.48      8.73 o
  -7   1  17        6.82       11.06      6.73 o
  -6   1  17       56.58       65.18      6.01 o
  -5   1  17        6.95       13.62      4.23 o
  -4   1  17       45.28       51.56      5.55 o
  -3   1  17       33.30       26.07      3.52 o
  -2   1  17       91.89       81.14      6.02 o
  -1   1  17       85.14       78.70      6.49 o
   0   1  17       27.91       24.10      4.18 o
   1   1  17       86.68       81.47      5.97 o
   2   1  17       91.92       91.19      6.14 o
   3   1  17       33.00       26.64      3.51 o
   4   1  17       44.64       45.98      5.20 o
   5   1  17        6.48        9.66      4.10 o
   6   1  17       57.16       58.44      9.85 o
   7   1  17        6.66       15.98      7.08 o
  -7   2  17        8.26       19.79      8.24 o
  -6   2  17        6.61        5.63      3.90 o
  -5   2  17       18.24       26.12      7.56 o
  -4   2  17        3.33       -0.18      5.56 o
  -3   2  17       23.37       21.57      3.42 o
  -2   2  17      121.99      108.66      6.84 o
  -1   2  17      246.15      232.18      9.37 o
   0   2  17      132.79      140.80     11.86 o
   1   2  17      247.28      230.34      9.51 o
   2   2  17      121.44      119.15      7.09 o
   3   2  17       22.90       17.11      3.24 o
   4   2  17        3.45        5.76      3.19 o
   5   2  17       18.63       17.62      6.45 o
   6   2  17        7.03        5.23      5.39 o
   7   2  17        8.56        8.09      6.49 o
  -7   3  17       13.16       12.75      8.07 o
  -6   3  17        9.12       10.69      5.00 o
  -5   3  17       16.37       25.70      4.71 o
  -4   3  17        7.08        0.54      3.18 o
  -3   3  17       25.46       25.26      3.62 o
  -2   3  17       33.78       34.74      4.76 o
  -1   3  17      285.30      283.84     10.65 o
   0   3  17       87.22       79.47      6.75 o
   1   3  17      283.33      288.51     10.62 o
   2   3  17       34.65       39.21      6.21 o
   3   3  17       24.65       27.11      3.94 o
   4   3  17        6.59        9.72      3.42 o
   5   3  17       15.44       13.37      3.88 o
   6   3  17        9.61       23.35      6.71 o
   7   3  17       13.29       19.61      7.34 o
  -7   4  17        3.41       -0.75      5.63 o
  -6   4  17       11.46       14.53      4.25 o
  -5   4  17       18.02        9.53      3.98 o
  -4   4  17       27.00       29.66      4.80 o
  -3   4  17       69.24       67.88      4.97 o
  -2   4  17      169.63      144.56     13.62 o
  -1   4  17      327.20      314.70     11.32 o
   0   4  17      101.16      104.63      6.87 o
   1   4  17      325.51      327.99     11.45 o
   2   4  17      170.03      166.91      8.15 o
   3   4  17       69.36       64.62      4.47 o
   4   4  17       26.48       30.09      4.47 o
   5   4  17       18.76       21.36      4.07 o
   6   4  17       11.17       22.69      6.90 o
   7   4  17        3.55        4.79      5.83 o
  -7   5  17        0.58        0.07      6.16 o
  -6   5  17        1.27        4.28      3.73 o
  -5   5  17        1.60        1.01      3.55 o
  -4   5  17       96.20       91.85     10.43 o
  -3   5  17        0.53        1.71      2.67 o
  -2   5  17      210.88      215.87      9.66 o
  -1   5  17       38.20       47.39      5.34 o
   0   5  17      108.97      114.16     12.59 o
   1   5  17       39.05       30.13      4.61 o
   2   5  17      209.86      214.91      7.30 o
   3   5  17        0.40        2.55      2.27 o
   4   5  17       94.02       96.73      6.39 o
   5   5  17        1.53       -2.43      2.82 o
   6   5  17        1.43       -1.14      4.33 o
  -7   6  17        0.19       -5.85      5.85 o
  -6   6  17        6.19       12.47      5.75 o
  -5   6  17        3.84       -0.35      3.63 o
  -4   6  17        9.08        8.57      3.81 o
  -3   6  17       50.59       51.98      4.79 o
  -2   6  17        1.49        0.90      3.06 o
  -1   6  17      106.04       99.08      6.92 o
   0   6  17       84.02       73.05      6.21 o
   1   6  17      106.62      115.27      8.96 o
   2   6  17        1.73       -0.08      2.22 o
   3   6  17       52.37       53.41      4.60 o
   4   6  17        8.90        7.57      3.19 o
   5   6  17        4.15        8.20      5.23 o
  -7   7  17        4.13       -1.67      6.11 o
  -6   7  17        1.76        5.27      3.37 o
  -5   7  17        3.95        6.77      3.99 o
  -4   7  17       26.66       15.98      4.73 o
  -3   7  17        7.52        4.93      2.99 o
  -2   7  17       61.41       62.85     12.05 o
  -1   7  17       21.30       29.73      6.51 o
   0   7  17       58.90       56.90      7.99 o
   1   7  17       20.54       22.13      4.95 o
   2   7  17       62.43       68.88      7.21 o
   3   7  17        7.03        5.58      5.61 o
   4   7  17       26.54       20.03      6.16 o
   5   7  17        3.60        6.38      5.36 o
  -6   8  17        3.87       15.28      7.37 o
  -5   8  17        6.78        6.69      3.73 o
  -4   8  17       11.80       11.65      5.34 o
  -3   8  17       32.52       29.86      4.30 o
  -2   8  17        7.16       -0.32      3.52 o
  -1   8  17        4.37        4.34      3.46 o
   0   8  17        0.10        3.46      3.36 o
   1   8  17        4.72        6.17      5.22 o
   2   8  17        8.11        6.86      3.89 o
   3   8  17       32.68       39.31      7.39 o
   4   8  17       12.14        7.30      5.56 o
   5   8  17        6.36       10.88      5.34 o
  -6   9  17        3.28        3.14      6.42 o
  -5   9  17        1.63        3.80      3.57 o
  -4   9  17       22.14       44.54     11.50 o
  -3   9  17        7.30        2.21      5.07 o
  -2   9  17       68.04       73.89      6.89 o
  -1   9  17        0.75        4.11      3.95 o
   0   9  17        0.98       -2.75      8.08 o
   1   9  17        0.58       -2.20      3.08 o
   2   9  17       66.59       75.67      6.69 o
   3   9  17        7.74        8.77      5.89 o
   4   9  17       20.98       33.42      7.06 o
   5   9  17        1.58        1.50      3.74 o
  -6  10  17        0.20       -1.19      5.54 o
  -5  10  17       12.84       13.87      7.54 o
  -4  10  17        2.00        2.80      3.28 o
  -3  10  17       23.12       23.58      4.18 o
  -2  10  17       12.17       14.30      4.57 o
  -1  10  17       39.98       56.83      6.60 o
   0  10  17        7.94        7.23      3.96 o
   1  10  17       40.06       52.00      6.16 o
   2  10  17       11.76       13.65      4.35 o
   3  10  17       24.25       13.98      6.73 o
   4  10  17        2.12        3.08      4.13 o
   5  10  17       12.84       18.25      5.45 o
  -5  11  17        0.47        5.89      6.18 o
  -4  11  17       19.85       20.21      7.65 o
  -3  11  17        1.70        0.40      3.13 o
  -2  11  17       15.10        3.14      3.31 o
  -1  11  17        9.68       19.06      4.82 o
   0  11  17       49.87       45.83      7.21 o
   1  11  17        8.89       15.31      4.68 o
   2  11  17       15.05       11.40      4.42 o
   3  11  17        1.75       -3.69      3.69 o
   4  11  17       19.61       25.06      6.42 o
  -5  12  17        1.77       -1.89      5.78 o
  -4  12  17        6.04       12.22      7.01 o
  -3  12  17       11.58        1.38      6.61 o
  -2  12  17        4.81        0.72      3.24 o
  -1  12  17       38.97       48.90      6.73 o
   0  12  17       20.81       28.68      5.90 o
   1  12  17       38.57       43.70      6.38 o
   2  12  17        5.10        6.90      5.66 o
   3  12  17       11.59        6.88      7.04 o
  -4  13  17        4.10       -2.37      5.39 o
  -3  13  17       10.07        7.42      4.55 o
  -2  13  17       14.62       14.71      6.96 o
  -1  13  17       11.64        8.31      3.49 o
   0  13  17       13.09       24.49      8.55 o
   1  13  17       11.65       16.53      4.21 o
   2  13  17       14.23        8.33      6.55 o
   3  13  17        9.77        1.03      6.18 o
  -3  14  17       11.46       15.04      6.90 o
  -2  14  17        0.62        3.19      5.52 o
  -1  14  17        1.99       -1.32      5.32 o
   1  14  17        1.82        1.76      4.68 o
  -3  15  17        4.06        2.95      6.00 o
  -2  15  17        6.45        5.25      5.85 o
  -1  15  17        8.62        7.85      6.16 o
   0   0  18      378.84      398.99     18.20 o
   1   0  18       26.58       34.20      4.84 o
   2   0  18       32.30       36.71      4.92 o
   3   0  18        0.34       -0.57      2.39 o
   4   0  18        1.78        1.60      3.30 o
   5   0  18        0.57        2.73      3.97 o
   6   0  18        2.54        4.07      5.02 o
   7   0  18        7.05       16.38      7.85 o
  -7   1  18       18.85       28.16      8.99 o
  -6   1  18        5.91       11.45      4.06 o
  -5   1  18       25.16       24.90      4.71 o
  -4   1  18       59.52       66.31      6.19 o
  -3   1  18       56.43       57.79      4.64 o
  -2   1  18       31.88       42.54      5.56 o
  -1   1  18      172.38      163.32      8.36 o
   0   1  18        0.45       -3.70      3.99 o
   1   1  18      174.49      170.58      8.40 o
   2   1  18       33.44       34.45      4.90 o
   3   1  18       55.42       58.23      4.59 o
   4   1  18       58.23       56.38      5.86 o
   5   1  18       25.74       23.96      4.53 o
   6   1  18        6.06        7.39      6.02 o
   7   1  18       19.08       41.55      9.67 o
  -7   2  18        2.51        3.41      6.51 o
  -6   2  18        5.03        6.28      4.65 o
  -5   2  18       16.66       15.20      4.42 o
  -4   2  18       44.68       42.90      5.49 o
  -3   2  18       33.32       33.02      4.07 o
  -2   2  18       11.54       12.51      3.79 o
  -1   2  18      102.60       95.78      6.95 o
   0   2  18      248.72      258.98     10.33 o
   1   2  18      100.97       97.00      8.15 o
   2   2  18       10.84        9.49      3.71 o
   3   2  18       32.89       32.57      3.78 o
   4   2  18       45.24       44.41      7.86 o
   5   2  18       16.93       15.22      4.03 o
   6   2  18        5.29       16.60      6.86 o
   7   2  18        2.49       -0.75      5.39 o
  -7   3  18        0.04       -2.64      5.80 o
  -6   3  18        1.71       -3.56      3.66 o
  -5   3  18        5.79        4.90      7.64 o
  -4   3  18       87.19       97.96      7.32 o
  -3   3  18       34.03       33.64      4.03 o
  -2   3  18        0.18        0.32      3.13 o
  -1   3  18       23.38       28.96      4.80 o
   0   3  18       48.05       38.84      5.18 o
   1   3  18       22.64       23.07      4.46 o
   2   3  18        0.25       -2.75      2.75 o
   3   3  18       33.22       29.18      7.43 o
   4   3  18       86.41       86.04      6.50 o
   5   3  18        6.24        7.35      4.13 o
   6   3  18        1.58       -3.89      3.89 o
   7   3  18        0.04        2.29      4.92 o
  -7   4  18        0.32       -0.20      6.02 o
  -6   4  18        0.01        0.51      3.42 o
  -5   4  18        6.50        6.32      5.45 o
  -4   4  18        2.06        0.96      3.19 o
  -3   4  18       39.51       46.84      6.86 o
  -2   4  18      131.56      132.62      7.85 o
  -1   4  18      112.17      112.48      7.34 o
   0   4  18       83.67       84.71      7.49 o
   1   4  18      115.28      110.55      8.28 o
   2   4  18      135.55      133.36      7.69 o
   3   4  18       38.78       38.29      5.27 o
   4   4  18        2.26       -1.88      2.71 o
   5   4  18        6.17        4.73      3.24 o
   6   4  18        0.01        1.91      4.53 o
   7   4  18        0.31       -1.98      4.75 o
  -7   5  18        5.32        2.79      6.82 o
  -6   5  18        2.01        1.67      3.05 o
  -5   5  18        5.82        2.13      3.74 o
  -4   5  18        7.75       10.78      4.19 o
  -3   5  18        5.78        7.69      3.24 o
  -2   5  18       73.41       88.15      6.86 o
  -1   5  18       12.29       10.13      6.55 o
   0   5  18        6.92        5.54      7.28 o
   1   5  18       13.94       13.38      4.02 o
   2   5  18       72.05       71.75      5.25 o
   3   5  18        6.18        1.31      2.13 o
   4   5  18        7.94        7.76      3.31 o
   5   5  18        5.36        4.62      5.88 o
   6   5  18        2.05        7.94      4.75 o
  -6   6  18        0.91        5.48      5.57 o
  -5   6  18        5.97        6.24      7.60 o
  -4   6  18       33.48       34.04      5.61 o
  -3   6  18       73.82       68.32      8.82 o
  -2   6  18       30.58       33.03      5.17 o
  -1   6  18        9.74       14.19      6.05 o
   0   6  18       10.20        8.71      4.11 o
   1   6  18        9.27       12.90      4.04 o
   2   6  18       30.66       25.73      3.38 o
   3   6  18       74.30       65.99     10.49 o
   4   6  18       33.20       36.24      4.58 o
   5   6  18        6.19       10.20      5.34 o
  -6   7  18       12.68        8.44      6.75 o
  -5   7  18       35.25       50.87      9.84 o
  -4   7  18       90.53       96.28      7.79 o
  -3   7  18       22.37       19.98      3.93 o
  -2   7  18      136.16      132.36     15.82 o
  -1   7  18       43.46       43.80      5.55 o
   0   7  18        0.53        0.22      3.22 o
   1   7  18       43.99       44.49      5.54 o
   2   7  18      136.96      141.11      8.33 o
   3   7  18       21.65       25.94      6.79 o
   4   7  18       89.22       99.20     10.18 o
   5   7  18       34.35       48.52      7.30 o
  -6   8  18        0.41       -0.62      6.05 o
  -5   8  18        1.32        2.46      5.54 o
  -4   8  18       65.15       64.32      6.91 o
  -3   8  18       41.79       45.71      5.00 o
  -2   8  18       23.50       29.39      5.32 o
  -1   8  18        0.53        0.94      3.36 o
   0   8  18       53.90       65.98      8.06 o
   1   8  18        0.65        6.24      5.40 o
   2   8  18       23.96       24.60      5.06 o
   3   8  18       40.37       52.79      8.82 o
   4   8  18       65.37       67.28      8.88 o
   5   8  18        1.22       -3.58      3.58 o
  -6   9  18        2.44        6.60      6.55 o
  -5   9  18        4.17        0.88      5.76 o
  -4   9  18       35.51       27.55      5.21 o
  -3   9  18        8.92        1.14      3.05 o
  -2   9  18       22.41       27.36      5.35 o
  -1   9  18       39.45       42.84     15.84 o
   0   9  18        0.08       -0.50      4.10 o
   1   9  18       38.95       43.30      5.81 o
   2   9  18       22.38       29.53      5.30 o
   3   9  18        8.81        4.55      5.32 o
   4   9  18       35.12       36.17      7.19 o
   5   9  18        3.99       16.75      5.10 o
  -5  10  18        2.22        5.52      6.07 o
  -4  10  18        4.40        7.78      5.87 o
  -3  10  18       35.83       28.19      6.65 o
  -2  10  18       32.68       43.15      6.45 o
  -1  10  18       11.16       11.58      4.35 o
   0  10  18        7.49       10.87      4.48 o
   1  10  18       11.64        7.12      4.19 o
   2  10  18       33.02       48.78     14.07 o
   3  10  18       36.52       20.38      6.33 o
   4  10  18        4.30        1.50      4.49 o
  -5  11  18        9.83        8.86      7.34 o
  -4  11  18        7.58       16.14      7.17 o
  -3  11  18       20.48       20.09      5.42 o
  -2  11  18        3.62       -0.60      4.66 o
  -1  11  18       23.12       26.78      5.69 o
   0  11  18        0.50        3.34     12.40 o
   1  11  18       22.41       33.93      6.43 o
   2  11  18        4.07        4.58      3.96 o
   3  11  18       20.50       31.99      7.23 o
  -4  12  18       18.21       14.62      7.21 o
  -3  12  18        2.20        0.30      4.14 o
  -2  12  18       12.68       15.30      5.00 o
  -1  12  18        1.15        2.27      4.05 o
   0  12  18        0.21        0.74      5.86 o
   1  12  18        1.18       -2.01      3.72 o
  -4  13  18        1.86        8.03      6.40 o
  -3  13  18        6.65        9.48      6.27 o
  -2  13  18        2.53       -2.22      4.92 o
  -1  13  18        3.36       -5.01      5.01 o
   0  13  18        0.30       21.13      6.84 o
   1  13  18        3.09       19.94      6.31 o
  -3  14  18        5.06        1.17      5.36 o
  -2  14  18        4.39        2.40      5.83 o
  -1  14  18        1.55        4.75      6.24 o
  -2  15  18       11.81       13.46      6.86 o
  -1  15  18       13.48       20.58      7.81 o
   1   0  19       11.52       12.15      3.93 o
   2   0  19       74.38       89.86     10.78 o
   3   0  19        0.46       -0.61      3.17 o
   4   0  19       92.33       92.40      7.15 o
   5   0  19       10.01       11.10      4.04 o
   6   0  19        0.31        0.84      5.19 o
   7   0  19       16.97        9.04      6.86 o
  -7   1  19        3.08       -0.90      5.69 o
  -6   1  19       17.20       11.42      4.53 o
  -5   1  19       57.09       57.67      6.36 o
  -4   1  19        0.74        2.65      9.39 o
  -3   1  19      124.31      118.82      6.22 o
  -2   1  19        5.14        9.83      3.86 o
  -1   1  19       28.50       25.91      4.76 o
   0   1  19        2.49        5.62      3.48 o
   1   1  19       27.64       20.35      7.73 o
   2   1  19        5.24        3.31      3.38 o
   3   1  19      124.18      131.87      6.40 o
   4   1  19        0.73       -0.46      3.13 o
   5   1  19       56.71       60.78      6.16 o
   6   1  19       16.74        5.83      5.23 o
   7   1  19        3.04        7.08      6.13 o
  -7   2  19        4.61        0.31      6.16 o
  -6   2  19        9.93       19.35      7.98 o
  -5   2  19        3.01        0.44      3.68 o
  -4   2  19        2.24        4.41      3.66 o
  -3   2  19       10.97        4.77      3.03 o
  -2   2  19       12.25       10.95      5.53 o
  -1   2  19       75.27       85.40      6.69 o
   0   2  19       12.26       11.96      4.03 o
   1   2  19       74.67       83.19      6.76 o
   2   2  19       12.05        5.62      3.59 o
   3   2  19       11.59        6.28      5.50 o
   4   2  19        2.22        0.16      3.22 o
   5   2  19        2.82        3.44      3.58 o
   6   2  19        9.77       10.66      5.87 o
   7   2  19        4.99        5.41      5.98 o
  -7   3  19        0.77       -3.45      6.05 o
  -6   3  19        6.43       11.69      3.78 o
  -5   3  19        8.98       15.48      4.59 o
  -4   3  19        4.27        4.66      5.79 o
  -3   3  19        5.77        8.66      3.22 o
  -2   3  19       34.22       31.16      5.08 o
  -1   3  19       88.72      106.75      7.41 o
   0   3  19       15.52       10.97      4.05 o
   1   3  19       89.76       90.60      6.92 o
   2   3  19       35.34       36.92      6.37 o
   3   3  19        5.85        4.11      2.74 o
   4   3  19        4.34        0.29      3.21 o
   5   3  19        9.14       13.10      4.16 o
   6   3  19        6.14        2.53      4.95 o
   7   3  19        0.80        4.57      6.13 o
  -6   4  19       11.49       16.16      4.23 o
  -5   4  19        2.65        4.47      3.84 o
  -4   4  19       97.98       94.55      7.60 o
  -3   4  19       11.55        7.70      3.36 o
  -2   4  19       85.19       92.27     18.38 o
  -1   4  19       83.14       88.77     12.81 o
   0   4  19        0.75        5.61      3.95 o
   1   4  19       85.04       84.91      6.78 o
   2   4  19       87.06      103.03      7.35 o
   3   4  19       11.20       10.56      3.39 o
   4   4  19       98.59      100.96     10.96 o
   5   4  19        2.72        0.13      3.08 o
   6   4  19       11.66       12.69      5.89 o
  -6   5  19        1.60        6.46      6.51 o
  -5   5  19       47.06       54.40      7.34 o
  -4   5  19        1.14        6.84      4.06 o
  -3   5  19       59.78       61.80      5.35 o
  -2   5  19       11.31       16.08      4.48 o
  -1   5  19       39.94       43.69      5.66 o
   0   5  19        0.06        3.06      3.41 o
   1   5  19       40.90       53.44      7.51 o
   2   5  19       11.02        8.92      2.85 o
   3   5  19       60.90       69.67      5.93 o
   4   5  19        1.12       -1.44      2.81 o
   5   5  19       46.37       59.27      9.25 o
  -6   6  19        1.35        8.51      6.62 o
  -5   6  19        1.68        0.95      5.85 o
  -4   6  19       32.30       38.43      5.77 o
  -3   6  19        9.05        8.01      3.37 o
  -2   6  19       77.80       84.33      7.11 o
  -1   6  19        4.36       10.37      4.03 o
   0   6  19        4.17        9.68      4.17 o
   1   6  19        4.65        1.73      3.37 o
   2   6  19       79.53       79.30      5.06 o
   3   6  19        8.94       10.02      3.36 o
   4   6  19       33.07       34.28      7.45 o
   5   6  19        1.79       -0.53      3.87 o
  -6   7  19       11.46       18.84      8.31 o
  -5   7  19       13.56       25.35      8.46 o
  -4   7  19        5.83        4.46      3.62 o
  -3   7  19        4.85        4.10      5.73 o
  -2   7  19        8.40       11.51      4.51 o
  -1   7  19        5.44        6.03      3.67 o
   0   7  19       42.12       46.18      5.86 o
   1   7  19        5.34        1.85      3.57 o
   2   7  19        8.51       12.05      4.26 o
   3   7  19        4.99        4.05      5.67 o
   4   7  19        5.85        8.33      5.72 o
   5   7  19       13.49       16.23      5.14 o
  -6   8  19        2.76       -5.01      5.01 o
  -5   8  19       11.48       11.13      7.39 o
  -4   8  19       21.25       22.86      4.84 o
  -3   8  19        7.91        5.12      3.38 o
  -2   8  19       19.13       11.21      4.47 o
  -1   8  19       16.92       15.69     10.37 o
   0   8  19        0.14       -3.25      3.25 o
   1   8  19       18.29       24.92      5.11 o
   2   8  19       19.43       16.45      4.87 o
   3   8  19        7.80        2.51      5.56 o
   4   8  19       21.61       13.04      5.74 o
  -5   9  19       14.04       20.65      7.83 o
  -4   9  19       18.39       18.14      7.50 o
  -3   9  19       81.02       73.71      5.96 o
  -2   9  19        7.06        3.95      4.13 o
  -1   9  19       34.74       29.94      6.63 o
   0   9  19        7.19       17.67      4.78 o
   1   9  19       34.63       42.18      5.97 o
   2   9  19        7.09       16.72      9.17 o
   3   9  19       79.93       50.00      8.22 o
   4   9  19       18.57       15.02      5.91 o
  -5  10  19        1.34        1.82      5.74 o
  -4  10  19       30.37       27.99      8.11 o
  -3  10  19        8.30        1.19      4.43 o
  -2  10  19       69.25       60.73      5.67 o
  -1  10  19        7.03       11.13      5.06 o
   0  10  19       13.57       11.55      4.41 o
   1  10  19        6.76        5.79      4.30 o
   2  10  19       70.36       75.01      7.25 o
   3  10  19        8.29        2.66      4.75 o
  -4  11  19        1.04        0.02      5.06 o
  -3  11  19        8.44        2.76      7.54 o
  -2  11  19        0.41       -0.25      4.13 o
  -1  11  19       23.01       20.65      5.12 o
   0  11  19        2.69       -7.09     10.22 o
   1  11  19       23.06       23.92      5.90 o
  -4  12  19        1.71        8.55      6.55 o
  -3  12  19        2.58        7.17      6.09 o
  -2  12  19        2.20       -2.19      3.88 o
  -1  12  19        8.19        2.64      6.11 o
   0  12  19        0.33        7.23      5.67 o
   1  12  19        8.46       16.42      6.27 o
  -3  13  19       10.43       13.08      7.08 o
  -2  13  19        3.17        1.23      5.28 o
  -1  13  19        1.53       -4.95      5.34 o
  -2  14  19        6.07        5.47      6.05 o
  -1  14  19        0.10        3.76      6.09 o
   0   0  20      202.56      216.32     14.34 o
   1   0  20       16.88       13.44      4.89 o
   2   0  20       37.66       40.65      5.47 o
   3   0  20        4.58        5.44      3.01 o
   4   0  20        3.18        7.33      3.98 o
   5   0  20        2.66       -2.14      2.96 o
   6   0  20        0.03       -2.88      5.28 o
  -6   1  20        3.65        5.10      5.41 o
  -5   1  20        9.22       14.53      4.35 o
  -4   1  20       23.24       16.26      9.28 o
  -3   1  20       24.56       27.53      4.08 o
  -2   1  20        2.21        0.95      3.78 o
  -1   1  20       16.85       23.28      6.42 o
   0   1  20       26.82       28.03      7.26 o
   1   1  20       15.51       19.28      4.58 o
   2   1  20        2.68       -0.74      3.61 o
   3   1  20       23.50       26.41      4.25 o
   4   1  20       22.36       19.04      4.70 o
   5   1  20        9.84       17.53      4.26 o
   6   1  20        3.36        7.34      6.02 o
  -6   2  20        2.38        2.12      3.17 o
  -5   2  20       26.08       33.60      5.06 o
  -4   2  20       17.78       22.55      5.84 o
  -3   2  20       61.89       66.55      5.41 o
  -2   2  20      133.49      142.54      8.67 o
  -1   2  20       11.72       12.24      4.47 o
   0   2  20       39.51       41.74      5.64 o
   1   2  20       11.47       11.69      4.11 o
   2   2  20      132.20      115.09     16.73 o
   3   2  20       61.49       71.58      5.25 o
   4   2  20       17.14       10.35      6.06 o
   5   2  20       25.78       31.07      5.10 o
   6   2  20        2.58        0.59      4.60 o
  -6   3  20        4.78        2.44      5.76 o
  -5   3  20       24.01       31.82      5.09 o
  -4   3  20       49.60       47.49      6.29 o
  -3   3  20       44.31       51.33      5.08 o
  -2   3  20       48.93       46.71      6.01 o
  -1   3  20       30.00       38.21      5.68 o
   0   3  20       16.53       15.50      5.36 o
   1   3  20       30.75       31.00      5.29 o
   2   3  20       47.82       51.35      6.00 o
   3   3  20       44.19       47.65      6.61 o
   4   3  20       48.32       40.74      5.42 o
   5   3  20       24.22       29.13      7.31 o
   6   3  20        4.88        3.19      4.88 o
  -6   4  20       16.55       28.36      9.08 o
  -5   4  20        1.76        3.88      3.84 o
  -4   4  20       26.44       34.52      5.67 o
  -3   4  20       58.83       64.81      5.51 o
  -2   4  20      103.57      122.08      8.31 o
  -1   4  20      151.55      155.71      9.17 o
   0   4  20       73.29       74.67      6.85 o
   1   4  20      151.29      149.46     11.69 o
   2   4  20      105.51      111.51      6.13 o
   3   4  20       58.03       53.37      7.35 o
   4   4  20       26.37       24.09      6.96 o
   5   4  20        1.73        2.26      2.82 o
   6   4  20       16.70       19.81      6.73 o
  -6   5  20        2.03        6.51      5.89 o
  -5   5  20       13.17        8.97      7.89 o
  -4   5  20        6.48        7.50      3.76 o
  -3   5  20        3.36        3.57      3.19 o
  -2   5  20        3.64        1.50      3.99 o
  -1   5  20       64.60       70.70      8.35 o
   0   5  20       52.70       62.03      6.44 o
   1   5  20       64.03       74.91      9.77 o
   2   5  20        3.99        3.02      2.69 o
   3   5  20        3.20        3.43      3.18 o
   4   5  20        6.48       12.70      3.79 o
   5   5  20       12.73       20.93      5.72 o
  -6   6  20        7.33       12.25      7.67 o
  -5   6  20       13.38       10.80      7.15 o
  -4   6  20       12.83       16.79      4.36 o
  -3   6  20        1.99        4.69      4.83 o
  -2   6  20       22.94       18.72      8.09 o
  -1   6  20       40.26       44.19      6.09 o
   0   6  20       33.72       23.77      5.69 o
   1   6  20       40.18       42.94      8.96 o
   2   6  20       23.59       30.29      3.80 o
   3   6  20        1.72       -4.18      4.18 o
   4   6  20       12.04       11.61      5.58 o
   5   6  20       13.52        6.05      4.05 o
  -6   7  20        0.95       -1.91      5.91 o
  -5   7  20        1.93        3.10      5.96 o
  -4   7  20       42.35       47.07      9.40 o
  -3   7  20       26.18       29.16      4.48 o
  -2   7  20       36.58       52.05      6.65 o
  -1   7  20        7.15        7.17      4.09 o
   0   7  20        2.27        5.30      3.77 o
   1   7  20        7.31        9.57      4.32 o
   2   7  20       36.04       39.78      7.72 o
   3   7  20       25.71       34.80      7.43 o
   4   7  20       41.31       47.69      7.72 o
  -5   8  20        7.75        4.20      6.35 o
  -4   8  20        4.23        4.75      6.75 o
  -3   8  20        1.19       -2.44      3.35 o
  -2   8  20        0.63       -4.24      4.24 o
  -1   8  20       28.27       39.00      6.00 o
   0   8  20        5.70       -0.79      3.44 o
   1   8  20       27.26       33.85      5.85 o
   2   8  20        0.82        4.75      4.82 o
   3   8  20        1.38        6.18      4.73 o
  -5   9  20        3.22       -0.07      6.11 o
  -4   9  20       15.61        8.40      6.49 o
  -3   9  20        1.44       -0.62      5.02 o
  -2   9  20        1.09       -0.35      3.24 o
  -1   9  20       11.81        4.87      4.60 o
   0   9  20        5.98        1.32      5.20 o
   1   9  20       10.99        0.84      4.17 o
   2   9  20        1.18       -2.29      6.77 o
  -4  10  20        6.73        3.21      6.24 o
  -3  10  20       15.23        6.77      6.57 o
  -2  10  20        1.85        2.88      4.44 o
  -1  10  20        0.56        3.29      4.01 o
   0  10  20        1.79        2.70      6.00 o
   1  10  20        0.39       -0.38      7.13 o
  -4  11  20        0.88       -2.90      5.87 o
  -3  11  20       12.56       18.07      7.45 o
  -2  11  20       21.61       17.10      5.52 o
  -1  11  20       16.08       14.86      7.17 o
   0  11  20        1.13        0.08      9.09 o
   1  11  20       15.37       21.85      6.93 o
  -3  12  20       21.45       12.73      6.46 o
  -2  12  20        9.64        7.12      6.24 o
  -2  13  20       22.18       15.15      7.01 o
  -1  13  20        6.11       -5.23      5.58 o
  -1  14  20        6.36        3.61      5.91 o
   1   0  21       50.09       44.74      6.37 o
   2   0  21       12.62        6.90      4.35 o
   3   0  21       60.34       71.63      8.40 o
   4   0  21        1.37       -1.49      3.46 o
   5   0  21        1.42        2.43      2.99 o
   6   0  21        0.03        4.22      5.72 o
  -6   1  21        1.22        5.83      5.50 o
  -5   1  21        0.41        2.70      3.25 o
  -4   1  21       44.71       53.96     12.57 o
  -3   1  21        7.55        7.19      3.35 o
  -2   1  21       20.15       30.41      5.37 o
  -1   1  21        0.32       -0.62      3.53 o
   0   1  21        2.13       -0.88      3.53 o
   1   1  21        0.55        1.32      3.65 o
   2   1  21       19.89       22.96      7.09 o
   3   1  21        7.66        8.43      4.03 o
   4   1  21       45.08       42.30      5.85 o
   5   1  21        0.42        4.63      3.17 o
   6   1  21        1.34       -0.40      5.01 o
  -6   2  21        0.03        3.30      5.72 o
  -5   2  21        8.70        6.11      3.70 o
  -4   2  21        2.03        2.11      3.55 o
  -3   2  21        7.67        6.96      3.28 o
  -2   2  21       45.50       46.47      6.19 o
  -1   2  21       28.07       29.53      5.48 o
   0   2  21      131.59      139.77      8.82 o
   1   2  21       28.21       22.91      5.14 o
   2   2  21       47.72       46.25      6.04 o
   3   2  21        7.83        8.87      4.12 o
   4   2  21        2.01        0.38      3.11 o
   5   2  21        8.90       18.42      8.20 o
   6   2  21        0.03        4.73      5.28 o
  -6   3  21        9.82       16.34      7.19 o
  -5   3  21        4.46       -3.58      4.92 o
  -4   3  21        8.34       12.58      4.17 o
  -3   3  21       36.14       37.46      4.81 o
  -2   3  21       29.78       31.04      5.68 o
  -1   3  21        0.44        2.98      3.76 o
   0   3  21        3.38       -0.96      4.87 o
   1   3  21        0.83       -2.86      4.92 o
   2   3  21       30.62       42.87     11.80 o
   3   3  21       36.03       35.68      5.30 o
   4   3  21        7.92        9.37      3.51 o
   5   3  21        4.68        4.55      3.33 o
   6   3  21        9.84       14.95      6.20 o
  -6   4  21        1.41        4.29      6.07 o
  -5   4  21       22.31       30.03      8.22 o
  -4   4  21        2.71        5.80      3.94 o
  -3   4  21       38.42       45.83      5.17 o
  -2   4  21        7.14        8.61      4.51 o
  -1   4  21       13.73       24.21      9.30 o
   0   4  21       26.82       25.64      5.69 o
   1   4  21       13.83       11.18      4.41 o
   2   4  21        6.68        0.52      2.66 o
   3   4  21       37.82       48.39      5.72 o
   4   4  21        2.68        3.56      3.66 o
   5   4  21       22.26       28.19      7.01 o
  -6   5  21       10.07       11.04      7.74 o
  -5   5  21        1.35       -3.67      4.79 o
  -4   5  21       34.12       44.30      7.93 o
  -3   5  21        6.90        8.63      3.56 o
  -2   5  21        7.72        3.54      4.23 o
  -1   5  21       38.94       36.49      5.86 o
   0   5  21        3.46       -3.59      3.59 o
   1   5  21       39.05       37.52      6.02 o
   2   5  21        7.54        5.50      2.99 o
   3   5  21        6.88        2.21      3.01 o
   4   5  21       33.45       45.82      7.70 o
  -5   6  21        3.64        6.18      6.40 o
  -4   6  21        3.37        2.84      5.01 o
  -3   6  21       23.88       31.38      6.10 o
  -2   6  21       34.52       32.61      6.01 o
  -1   6  21       22.97       17.67      5.22 o
   0   6  21       62.94       66.57      7.08 o
   1   6  21       23.76       20.18      5.18 o
   2   6  21       34.93       28.79      5.60 o
   3   6  21       23.77       16.91      6.00 o
  -5   7  21        8.15       10.51      7.34 o
  -4   7  21        2.55        8.16      5.98 o
  -3   7  21        8.10        4.63      5.62 o
  -2   7  21       16.27       16.24      5.05 o
  -1   7  21       66.26       74.19      7.53 o
   0   7  21        2.58        1.44      4.03 o
   1   7  21       65.88       60.25      7.07 o
   2   7  21       16.08       15.17      4.66 o
   3   7  21        8.13        5.69      4.51 o
  -5   8  21        4.78       -0.02      6.38 o
  -4   8  21        0.28        4.31      6.09 o
  -3   8  21        6.70       -0.84      5.43 o
  -2   8  21       21.66       17.15      4.93 o
  -1   8  21        1.53       -3.72      3.88 o
   0   8  21       19.17       28.36      9.72 o
   1   8  21        1.50        8.56      4.30 o
   2   8  21       21.58       10.42      9.33 o
  -4   9  21       33.97       36.56      9.50 o
  -3   9  21        2.70        1.58      5.61 o
  -2   9  21       11.15       13.59      5.25 o
  -1   9  21       11.81        1.10      5.94 o
   0   9  21        1.53        1.93      4.07 o
   1   9  21       11.66        6.57      4.57 o
   2   9  21       11.34       22.29      7.15 o
  -4  10  21       19.15       13.54      7.45 o
  -3  10  21       12.24       15.13      7.32 o
  -2  10  21        1.59       -2.16      4.17 o
  -1  10  21        2.18       -1.47      5.74 o
   0  10  21        3.08       -4.68      4.68 o
   1  10  21        1.95       -4.42      4.42 o
  -3  11  21       12.79       19.06      7.72 o
  -2  11  21        3.02        1.67      6.29 o
  -2  12  21       17.45       14.01      6.97 o
  -1  13  21       12.28        1.10      6.09 o
   0   0  22       26.11       26.36      7.50 o
   1   0  22      146.28      156.44     15.38 o
   2   0  22        0.58        6.85      4.07 o
   3   0  22        2.35        4.39      3.62 o
   4   0  22       18.18       19.31      4.51 o
   5   0  22        0.20       -2.90      4.46 o
   6   0  22        0.04       -0.04      4.53 o
  -6   1  22        3.31       13.30      6.90 o
  -5   1  22        7.18        6.53      5.76 o
  -4   1  22       16.26       15.60      4.29 o
  -3   1  22        5.65        8.84      4.62 o
  -2   1  22       82.09       82.19      7.67 o
  -1   1  22       66.61       63.48      7.03 o
   0   1  22       52.01       57.74      6.82 o
   1   1  22       67.95       71.39      7.34 o
   2   1  22       82.00      103.86      8.19 o
   3   1  22        5.38        2.74      3.64 o
   4   1  22       16.60       13.78      4.17 o
   5   1  22        6.74       16.36      6.55 o
   6   1  22        3.54        4.86      5.58 o
  -6   2  22        2.02        7.21      5.91 o
  -5   2  22       17.59       16.42      7.52 o
  -4   2  22       13.86       21.17      4.46 o
  -3   2  22       63.60       66.37      8.06 o
  -2   2  22       80.84       82.21      7.77 o
  -1   2  22       11.32        8.29      4.51 o
   0   2  22        6.76        2.22      4.17 o
   1   2  22       11.91       11.50      4.94 o
   2   2  22       81.45       89.92      9.48 o
   3   2  22       63.66       69.62      6.67 o
   4   2  22       13.04       13.05      3.84 o
   5   2  22       17.94       21.46      6.93 o
   6   2  22        1.85        4.77      5.17 o
  -5   3  22       28.56       24.21      8.27 o
  -4   3  22       22.77       13.57      6.68 o
  -3   3  22       40.84       45.67     11.53 o
  -2   3  22       47.25       53.94     10.25 o
  -1   3  22       13.22        9.13      5.54 o
   0   3  22        5.23        9.35      4.72 o
   1   3  22       13.90        9.09      5.98 o
   2   3  22       48.52       44.76      6.44 o
   3   3  22       40.86       46.53      9.51 o
   4   3  22       23.09       27.63      4.80 o
   5   3  22       27.59       27.59      7.15 o
  -5   4  22        2.90        6.38      6.20 o
  -4   4  22        4.22       -3.52      4.38 o
  -3   4  22       27.00       24.11      5.23 o
  -2   4  22       54.17       62.16      9.19 o
  -1   4  22       50.87       59.20      7.45 o
   0   4  22       16.10       22.92      5.32 o
   1   4  22       51.13       59.04      6.95 o
   2   4  22       53.83       54.94      5.14 o
   3   4  22       27.51       30.22     10.41 o
   4   4  22        4.14        0.79      3.76 o
   5   4  22        2.86       11.04      5.36 o
  -5   5  22       12.40       16.14      7.23 o
  -4   5  22        1.36       -2.15      5.28 o
  -3   5  22        0.86       -3.29      3.29 o
  -2   5  22       34.13       33.05      6.09 o
  -1   5  22        7.58        4.67      4.49 o
   0   5  22       73.10       81.90      7.81 o
   1   5  22        8.19        5.11      4.74 o
   2   5  22       35.70       24.54      3.96 o
   3   5  22        0.87        1.71      3.00 o
  -5   6  22       10.06       15.65      7.89 o
  -4   6  22        2.49       -1.91      5.28 o
  -3   6  22        3.14        4.02      5.61 o
  -2   6  22        0.87       -3.82      3.82 o
  -1   6  22       43.64       52.78      7.12 o
   0   6  22       38.50       39.61     10.73 o
   1   6  22       44.65       49.33      6.93 o
   2   6  22        1.06        1.55      3.94 o
  -5   7  22        8.86        8.09      7.10 o
  -4   7  22        3.45       -1.34      5.47 o
  -3   7  22        6.00        1.58      5.52 o
  -2   7  22        0.34        0.01      3.89 o
  -1   7  22       28.99       26.61      5.62 o
   0   7  22        1.63       -0.15      4.32 o
   1   7  22       28.52       35.69      6.23 o
   2   7  22        0.45        2.16      3.85 o
  -4   8  22        4.35        7.15      6.51 o
  -3   8  22        1.82        5.14      5.72 o
  -2   8  22        6.15        3.41      6.05 o
  -1   8  22        1.50       -0.01      3.81 o
   0   8  22       20.22       19.20      5.15 o
   1   8  22        1.33        3.01      4.14 o
   2   8  22        6.33       15.17      6.68 o
  -4   9  22        4.76        7.56      6.27 o
  -3   9  22        1.66       -3.61      4.68 o
  -2   9  22        5.99        2.55      4.28 o
   0   9  22       28.58       28.49      8.00 o
   1   9  22        0.14        2.18      5.19 o
  -3  10  22        8.02        0.95      5.94 o
  -2  10  22        2.20       -1.19      5.45 o
  -2  11  22       28.68       34.28      9.17 o
   1   0  23       46.89       49.40      6.70 o
   2   0  23       91.70       98.87      8.36 o
   3   0  23        1.83        4.73      3.73 o
   4   0  23       29.27       21.46      7.19 o
   5   0  23        0.00        6.64      5.56 o
  -5   1  23        8.69       23.13      7.83 o
  -4   1  23        0.10        0.02      4.73 o
  -3   1  23       32.05       34.03      5.67 o
  -2   1  23        3.96       11.92      4.96 o
  -1   1  23        6.03        3.73      4.61 o
   0   1  23        0.75        2.56      4.00 o
   1   1  23        6.45        8.98      4.75 o
   2   1  23        4.01       -0.68      4.18 o
   3   1  23       31.73       31.98      5.32 o
   4   1  23        0.14        2.18      4.86 o
   5   1  23        8.60       23.02      7.39 o
  -5   2  23        4.68        6.13      5.94 o
  -4   2  23       11.31        6.18      5.47 o
  -3   2  23        2.64        0.14      5.55 o
  -2   2  23       51.40       56.06      6.97 o
  -1   2  23       14.31       17.83      5.45 o
   0   2  23        0.16        6.39      4.65 o
   1   2  23       15.07       10.34      5.35 o
   2   2  23       51.91       62.65      7.76 o
   3   2  23        2.74        2.58      4.84 o
   4   2  23       11.39       20.71      6.49 o
   5   2  23        4.44        1.47      4.66 o
  -5   3  23        1.40        4.51      5.80 o
  -4   3  23        0.02        3.87      5.54 o
  -3   3  23        0.36       -4.49      4.49 o
  -2   3  23        3.93        7.95      5.51 o
  -1   3  23        4.93        1.24      4.22 o
   0   3  23       13.69       13.46      5.07 o
   1   3  23        5.20        3.97     11.56 o
   2   3  23        3.42        4.54      3.68 o
   3   3  23        0.34       -1.03      3.74 o
   4   3  23        0.02        2.55      3.65 o
   5   3  23        1.37        8.84      4.75 o
  -5   4  23        7.26       11.04      6.90 o
  -4   4  23       16.63       21.79      7.72 o
  -3   4  23        0.03       -1.74      4.42 o
  -2   4  23       17.35       19.34      7.32 o
  -1   4  23        0.74        8.70      6.27 o
   0   4  23        2.43        9.83      4.86 o
   1   4  23        0.89       10.76      6.87 o
   2   4  23       17.43       17.03      6.85 o
   3   4  23        0.05        5.43      4.18 o
   4   4  23       15.51       11.85      5.36 o
  -5   5  23        9.26       11.63      7.32 o
  -4   5  23        5.09       10.58      6.31 o
  -3   5  23       31.05       26.65      8.16 o
  -2   5  23        7.16        4.59      4.58 o
  -1   5  23       15.05       16.92      5.35 o
   0   5  23        1.92        1.68      4.34 o
   1   5  23       14.37        8.36      4.81 o
   2   5  23        7.38        9.22      3.31 o
  -4   6  23        2.88        2.20      5.87 o
  -3   6  23        4.65        8.99      6.24 o
  -2   6  23       23.50       16.14      8.03 o
  -1   6  23       51.33       48.44      7.09 o
   0   6  23        0.19       -3.08      4.36 o
   1   6  23       51.33       67.31     10.36 o
   2   6  23       23.74       19.15      7.48 o
  -4   7  23        5.87        4.24      6.33 o
  -3   7  23        4.86       10.09      6.02 o
  -2   7  23        2.19        0.88      6.11 o
  -1   7  23       21.21       31.51      8.97 o
   0   7  23       49.62       46.18      6.63 o
   1   7  23       20.83       27.66      8.03 o
  -4   8  23        5.48        5.69      5.87 o
  -3   8  23        1.08        1.93      5.94 o
  -2   8  23        0.67       -5.06      5.06 o
   1   8  23       27.02       27.68      7.96 o
  -3   9  23       11.70        4.07      5.96 o
  -2   9  23        0.08        6.88      6.57 o
  -2  10  23       10.36        8.66      6.95 o
   0   0  24      156.47      151.24     14.53 o
   1   0  24        7.62        6.59      5.90 o
   2   0  24       35.41       40.41      6.75 o
   3   0  24        4.54       -4.46      4.46 o
   4   0  24        4.36        7.06      5.56 o
   5   0  24        2.19        3.83      5.61 o
  -5   1  24        9.54       10.60      6.60 o
  -4   1  24        2.66        4.99      5.43 o
  -3   1  24       23.06       12.44      6.24 o
  -2   1  24        1.18        1.99     14.97 o
  -1   1  24        7.83       10.36      4.72 o
   0   1  24        0.11        5.85      4.87 o
   1   1  24        7.52        9.02     13.17 o
   2   1  24        1.31        4.04      4.43 o
   3   1  24       23.35       21.63      6.73 o
   4   1  24        2.62       11.37      5.58 o
   5   1  24        9.40       22.01      7.06 o
  -4   2  24        2.12        3.65      5.25 o
  -3   2  24       18.13       15.65      6.44 o
  -2   2  24        1.35        3.83      6.62 o
  -1   2  24        5.88        1.99      4.58 o
   0   2  24       35.96       37.83     12.00 o
   1   2  24        5.51        8.60      4.87 o
   2   2  24        1.38        4.17      7.85 o
   3   2  24       17.99       20.60      6.38 o
   4   2  24        1.96       10.03      5.61 o
  -4   3  24       12.81       14.91      7.04 o
  -3   3  24        2.12        2.53      5.23 o
  -2   3  24        2.49       -0.62      7.10 o
  -1   3  24        4.30        6.99      4.95 o
   0   3  24        2.88        0.51      6.78 o
   1   3  24        4.59        7.35      4.87 o
   2   3  24        2.30        1.60      4.31 o
   3   3  24        2.17       10.99      4.95 o
   4   3  24       12.82        9.54      4.90 o
  -4   4  24        0.87        0.42      5.32 o
  -3   4  24       13.06       16.84      7.04 o
  -2   4  24        3.87       13.83      7.67 o
  -1   4  24        3.73       10.37      4.97 o
   0   4  24       28.23       39.18      6.90 o
   1   4  24        3.90        3.31      4.65 o
   2   4  24        3.54        1.82      4.65 o
   3   4  24       13.04       11.70      5.01 o
  -4   5  24        0.09        1.01      5.47 o
  -3   5  24       14.67       17.57      7.39 o
  -2   5  24        0.03        0.68      6.31 o
  -1   5  24        9.11        5.80      6.73 o
   0   5  24        0.87        0.90      3.90 o
   1   5  24        8.84        4.90      6.11 o
   2   5  24        0.03       -2.77      5.28 o
  -4   6  24       10.01       11.81      7.28 o
  -3   6  24        1.72       -4.22      5.28 o
   1   6  24        4.11        6.35      5.96 o
  -3   7  24        2.36        4.97      5.61 o
  -2   7  24        0.31        2.75      6.44 o
  -3   8  24       10.05        6.16      6.53 o
  -2   8  24        8.82        6.90      7.23 o
  -2   9  24        4.55       -0.81      6.44 o
   1   0  25        0.07        0.37      5.65 o
   2   0  25       36.23       38.41      9.26 o
   3   0  25       28.25       40.17      8.44 o
   4   0  25       11.01       16.36      6.75 o
  -4   1  25        0.60       -3.58      3.58 o
  -3   1  25        0.43        6.38      5.61 o
  -2   1  25        3.21        0.66      6.66 o
  -1   1  25       16.99       27.44      8.73 o
   0   1  25       20.22       20.50      5.52 o
   1   1  25       17.72       24.93      8.11 o
   2   1  25        3.41        3.56      4.08 o
   3   1  25        0.37        8.42      5.45 o
   4   1  25        0.55        6.57      4.90 o
  -4   2  25        2.59        2.48      5.25 o
  -3   2  25        2.33        1.89      5.69 o
  -2   2  25       32.60       41.14      9.72 o
  -1   2  25       31.37       37.95      9.61 o
   0   2  25       42.14       52.94     10.09 o
   1   2  25       31.12       35.86      9.43 o
   2   2  25       32.55       30.99      5.64 o
   3   2  25        2.47       -3.21      3.87 o
   4   2  25        2.61        6.99      4.68 o
  -4   3  25        2.78        0.15      5.30 o
  -3   3  25        2.07        0.11      4.95 o
  -2   3  25       14.10       33.97      8.90 o
  -1   3  25       43.91       67.04     11.17 o
   1   3  25       44.68       65.32     11.48 o
   2   3  25       14.04       21.18     13.17 o
   3   3  25        1.97       10.58      5.39 o
   4   3  25        2.86        8.75      4.99 o
  -3   4  25        3.13        0.66      5.74 o
   2   4  25        7.69        0.33      4.20 o
  -3   5  25        1.05        3.87      6.02 o
  -3   6  25        5.36       10.51      6.93 o
  -2   6  25       12.48        0.26      6.35 o
  -2   7  25        1.62       -3.94      5.50 o
  -2   8  25        6.47       -3.10      5.74 o
   2   0  26        0.00       -1.08      5.36 o
   3   0  26        1.75        2.26      4.92 o
  -3   1  26       12.16       12.88      6.11 o
  -2   1  26        1.25       -4.95      4.95 o
   2   1  26        1.07       -3.56      3.56 o
   3   1  26       12.78       13.37      5.74 o
  -3   2  26        2.75        2.57      5.50 o
   2   2  26        2.51        4.24      5.41 o
   3   2  26        2.77        1.52      4.33 o
  -3   3  26       13.37       17.08      7.41 o
   2   3  26        7.77        0.51      4.55 o
   3   3  26       13.47       14.42      6.09 o
  -3   4  26       11.91       10.29      6.93 o
  -2   4  26        2.53       -4.88      4.88 o
  -2   5  26       11.85        1.71      6.16 o
  -2   6  26        4.66       10.09      7.32 o
   2   0  27       12.20        6.55      5.67 o
  -2   1  27        2.37       -2.24      5.01 o
   2   1  27        2.41       -2.44      4.99 o
  -2   2  27        7.93        5.52      6.29 o
   2   2  27        7.52        3.08      5.43 o
  -2   3  27       16.47       15.06      7.50 o
   2   3  27       16.08       13.26      5.76 o
 
